# Supplementary material for: Extensive Alternative Splicing Patterns in Systemic Lupus Erythematosus Highlight Sexual Differences
Source: Cells. 2023 Nov 22;12(23):2678. doi: 10.3390/cells12232678 (PMC10705143; doi:10.3390/cells12232678)
Supplement: Supplementary file 1 [file cells-12-02678-s001.zip]

Archive with 8 entries (8 files):
- Revised2 - Supplementary Table S2.xlsx
- Revised2 - Supplementary Table S3.xlsx
- Revised2 - Supplementary Table S4.xlsx
- Revised2 - Supplementary Table S5.xlsx
- Revised2 - Supplementary Table S6.xlsx
- Revised2 - Supplementary Table S7.xlsx
- Revised2 - Supplementary Table S8.xlsx
- Supplementary Table S1.pdf
