# Supplementary material for: Extensive Alternative Splicing Patterns in Systemic Lupus Erythematosus Highlight Sexual Differences
Source: Cells. 2023 Nov 22;12(23):2678. doi: 10.3390/cells12232678 (PMC10705143; doi:10.3390/cells12232678)
Supplement: Supplementary file 1 [file cells-12-02678-s001.zip › Revised2 - Supplementary Table S2.xlsx]

## Sheet: Corr_SLEDAI
Table S2. Alternative splicing events demonstrating significant association with disease activity (SLEDAI-2000) in SLE patients
Gene (1)	Event ID (2)	Event type	Location of splicing event	Length of splicing event	Spearman's rho (3)	P value
DIS3	HsaEX0019776	exon skipping	chr13:73355427-73355494	68	-0.718576	0.0446226
C16orf93	HsaEX0009731	exon skipping	chr16:30770333-30770422	90	0.761905	0.036756
TPM2	HsaEX0066689	exon skipping	chr9:35684729-35684804	76	0.853913	0.00696529
KIAA0319L	HsaALTD0003433-1/3	alternative donor	chr1:36022963-36022976	0	0.809524	0.0217758
(1) Name of the gene harbouring the alternative splicing event.
(2) ID of the splicing event according to the VastDB atlas (http://vastdb.crg.eu).
(3) Correlation coefficient quantifying the relationship between SLEDAI-2000 and PSI value of the splicing event.
