# Supplementary material for: Extensive Alternative Splicing Patterns in Systemic Lupus Erythematosus Highlight Sexual Differences
Source: Cells. 2023 Nov 22;12(23):2678. doi: 10.3390/cells12232678 (PMC10705143; doi:10.3390/cells12232678)
Supplement: Supplementary file 1 [file cells-12-02678-s001.zip › Revised2 - Supplementary Table S3.xlsx]

## Sheet: Corr_Nephritis
Table S3. Alternative splicing events demonstrating significant association with active renal disease in SLE patients
Gene (1)	Event ID (2)	Event type	Location of splicing event	Length of splicing event	Spearman's rho (3)	P value
TTC14	HsaINT0174059	intron retention	chr3:180325554-180326488	935	-0.903047	0.00211592
RABGGTB	HsaINT0136448	intron retention	chr1:76255743-76256969	1227	-0.891631	0.00292868
HEATR3	HsaEX0029504	exon skipping	chr16:50106516-50106625	110	-0.867533	0.00524914
DNAJC2	HsaINT0050402	intron retention	chr7:102965010-102966989	1980	-0.867533	0.00524914
ACP1	HsaEX0002006	exon skipping	chr2:272192-272305	114	-0.855484	0.00675133
RNF170	HsaEX0053978	exon skipping	chr8:42729074-42729149	76	-0.76365	0.0274326
CTC-358I24.1	HsaEX0017696	exon skipping	chr5:87577859-87577923	65	-0.757245	0.0295687
RNF149	HsaEX0053923	exon skipping	chr2:101891054-101891200	147	-0.747042	0.0331768
TMEM62	HsaEX0065900	exon skipping	chr15:43430772-43430817	46	-0.734993	0.0377702
THUMPD3	HsaINT0167020	intron retention	chr3:9424994-9425895	902	-0.734993	0.0377702
IQCB1	HsaEX0032087	exon skipping	chr3:121547317-121547479	163	-0.716104	0.0457147
AAK1	HsaALTA0000011-1/2	alternative acceptor	chr2:69736383-69736592	0	0.710895	0.0480685
TRERF1	HsaINT0172106	intron retention	chr6:42214283-42222588	8306	0.710895	0.0480685
HNRNPH1	HsaALTD0003092-3/3	alternative donor	chr5:179050596-179050647	41	0.715165	0.0461339
SP140	HsaEX0061112	exon skipping	chr2:231110578-231110655	78	0.722944	0.0427315
ICAM4	HsaALTA0004165-2/2	alternative acceptor	chr19:10398212-10398514	77	0.722944	0.0427315
THOC2	HsaALTA0008637-1/2	alternative acceptor	chrX:122744772-122744808	0	0.722944	0.0427315
AP4M1	HsaINT0010252	intron retention	chr7:99703627-99703863	237	0.722944	0.0427315
MAP3K10	HsaINT0099036	intron retention	chr19:40704463-40710391	5929	0.722944	0.0427315
CPSF2	HsaINT0040925	intron retention	chr14:92588473-92592465	3993	0.734993	0.0377702
KIAA0664	HsaINT0086129	intron retention	chr17:2600237-2601189	953	0.734993	0.0377702
BTN3A1	HsaALTA0001010-2/2	alternative acceptor	chr6:26412640-26412973	293	0.747042	0.0331768
DROSHA	HsaINT0052225	intron retention	chr5:31409440-31410852	1413	0.747042	0.0331768
RALGAPB	HsaALTA0006976-2/2	alternative acceptor	chr20:37193999-37194121	3	0.795238	0.0183017
TCOF1	HsaALTA0008537-2/2	alternative acceptor	chr5:149772268-149772353	3	0.807288	0.015406
PQLC2	HsaALTA0006652-2/2	alternative acceptor	chr1:19651989-19652076	31	0.819337	0.0128165
RPL21	HsaALTD0005521-1/3	alternative donor	chr13:27825734-27825793	0	0.819337	0.0128165
NMT2	HsaINT0114240	intron retention	chr10:15175144-15175243	100	0.819337	0.0128165
PDPK1	HsaINT0122614	intron retention	chr16:2645852-2647123	1272	0.831386	0.0105201
NDUFAF2	HsaINT0111928	intron retention	chr5:60241210-60368951	127742	0.836379	0.00965119
FDXR	HsaALTA0003329-2/3	alternative acceptor	chr17:72862906-72863001	3	0.879582	0.00398056
AKAP1	HsaINT0006181	intron retention	chr17:55184540-55187385	2846	0.879582	0.00398056
ARRDC1	HsaALTA0000692-1/4	alternative acceptor	chr9:140507916-140507962	0	0.891631	0.00292868
ARRDC1	HsaALTD0000493-2/2	alternative donor	chr9:140507348-140507462	4	0.891631	0.00292868
SENP2	HsaINT0147568	intron retention	chr3:185316334-185316745	412	0.891631	0.00292868
UHRF2	HsaEX0069230	exon skipping	chr9:6496963-6497103	141	0.915729	0.00140317
(1) Name of the gene harbouring the alternative splicing event.
(2) ID of the splicing event according to the VastDB atlas (http://vastdb.crg.eu).
(3) Correlation coefficient quantifying the relationship between active SLE renal disease and PSI value of the splicing event.
