# Supplementary material for: Extensive Alternative Splicing Patterns in Systemic Lupus Erythematosus Highlight Sexual Differences
Source: Cells. 2023 Nov 22;12(23):2678. doi: 10.3390/cells12232678 (PMC10705143; doi:10.3390/cells12232678)
Supplement: Supplementary file 1 [file cells-12-02678-s001.zip › Revised2 - Supplementary Table S4.xlsx]

## Sheet: Corr_serology
Table S4. Alternative splicing events demonstrating significant association with serological activity (hypocomplementemia and/or increased anti-dsDNA titers) in SLE patients
Gene (1)	Event ID (2)	Event type	Location of splicing event	Length of splicing event	Spearman's rho (3)	P value
HAUS2	HsaEX0029275	exon skipping	chr15:42850396-42850488	93	0.711991	0.0475671
C1orf66	HsaEX6034057	exon skipping	chr1:156703169-156703312	144	-0.754732	0.0304337
LEPRE1	HsaINT0091373	intron retention	chr1:43220662-43220835	174	-0.711991	0.0475671
ROPN1L	HsaINT0142189	intron retention	chr5:10461472-10464959	3488	-0.748819	0.0325302
RPAP1	HsaINT0142359	intron retention	chr15:41823401-41826911	3511	-0.748819	0.0325302
WDFY3	HsaINT0181648	intron retention	chr4:85638170-85639574	1405	-0.77337	0.0243779
(1) Name of the gene harbouring the alternative splicing event.
(2) ID of the splicing event according to the VastDB atlas (http://vastdb.crg.eu).
(3) Correlation coefficient quantifying the relationship between serological activity (hypocomplementemia and/or increased anti-dsDNA titers) and PSI value of the splicing event.
