# Supplementary material for: Extensive Alternative Splicing Patterns in Systemic Lupus Erythematosus Highlight Sexual Differences
Source: Cells. 2023 Nov 22;12(23):2678. doi: 10.3390/cells12232678 (PMC10705143; doi:10.3390/cells12232678)
Supplement: Supplementary file 1 [file cells-12-02678-s001.zip › Revised2 - Supplementary Table S5.xlsx]

## Sheet: alternative_splicing_events_SLE
Table S5. Sexually differential splicing events in SLE patients
Gene (1)	Event ID (2)	Event type	Location of splicing event	Length of splicing event	Delta-PSI (female minus male)
CUL7	HsaEX0018032	exon skipping	chr6:43014249-43014339	91	-22.4986
SYNE2	HsaEX0063183	exon skipping	chr14:64457129-64457287	159	17.1214
PKN2	HsaEX0047887	exon skipping	chr1:89270074-89270217	144	19.4471
LPHN1	HsaEX0036226	exon skipping	chr19:14271405-14271508	104	15.7571
DOPEY1	HsaEX0020719	exon skipping	chr6:83863613-83863762	150	18.2029
RFX2	HsaEX0053241	exon skipping	chr19:6026174-6026248	75	20.0314
LMBR1	HsaEX0035997	exon skipping	chr7:156480724-156480885	162	15.81
RPS6KB1	HsaEX0055630	exon skipping	chr17:58014939-58015135	197	-16.5057
PRKAB1	HsaEX0050080	exon skipping	chr12:120109300-120109473	174	-15.1886
BIRC6	HsaEX0008140	exon skipping	chr2:32724614-32725176	563	27.66
TRAF3	HsaEX0066801	exon skipping	chr14:103296671-103296809	139	-15.5286
INADL	HsaEX0031632	exon skipping	chr1:62619030-62619153	124	16.0486
PIK3C2B	HsaEX0047522	exon skipping	chr1:204402921-204403077	157	23.0871
SUV420H2	HsaEX0063020	exon skipping	chr19:55853647-55853748	102	16.26
SBF2	HsaEX0056310	exon skipping	chr11:9817378-9817504	127	16.4914
UGGT1	HsaEX0069151	exon skipping	chr2:128913966-128913989	24	-18.0586
TBCK	HsaEX0064009	exon skipping	chr4:107085549-107085618	70	-16.72
KDM6A	HsaEX0033358	exon skipping	chrX:44921892-44921993	102	-18.9271
UHRF2	HsaEX0069230	exon skipping	chr9:6496963-6497103	141	-29.2
C13orf27	HsaEX0009312	exon skipping	chr13:103419623-103419828	206	19.7329
CAST	HsaEX0012625	exon skipping	chr5:96076449-96076487	39	-20.5543
HEATR3	HsaEX0029504	exon skipping	chr16:50106516-50106625	110	15.9743
RELL2	HsaEX0053026	exon skipping	chr5:141017737-141017976	240	-18.3429
QSOX2	HsaEX0051495	exon skipping	chr9:139116707-139116755	49	-18.2
ATXN2L	HsaEX0007272	exon skipping	chr16:28847770-28847806	37	18.0986
IQCB1	HsaEX0032087	exon skipping	chr3:121547317-121547479	163	15.3943
ZDHHC13	HsaEX0072443	exon skipping	chr11:19164530-19164670	141	17.9057
ALS2CL	HsaEX0003849	exon skipping	chr3:46724620-46724812	193	17.27
PRKX	HsaEX0050248	exon skipping	chrX:3529263-3529375	113	20.1343
NCOR2	HsaEX0042126	exon skipping	chr12:125020111-125020157	47	16.2214
ADARB1	HsaEX0002635	exon skipping	chr21:46604389-46604508	120	23.8514
LRBA	HsaEX0036321	exon skipping	chr4:151729472-151729550	79	21.8429
TMEM188	HsaEX0065651	exon skipping	chr16:50059562-50059612	51	17.7271
NCRNA00103	HsaEX0042148	exon skipping	chrX:2540731-2540775	45	26.0543
INSL3	HsaEX0031838	exon skipping	chr19:17931205-17931299	95	-19.1943
SCMH1	HsaEX0056516	exon skipping	chr1:41582594-41582682	89	25.6
SCMH1	HsaEX0056517	exon skipping	chr1:41578955-41579198	244	23.98
PHF20	HsaEX0047011	exon skipping	chr20:34400545-34400641	97	-15.23
TRIT1	HsaEX0067279	exon skipping	chr1:40318403-40318548	146	17.9429
UBE2D4	HsaEX0068732	exon skipping	chr7:43982425-43982456	32	15.8486
DIS3	HsaEX0019776	exon skipping	chr13:73355427-73355494	68	-16.2986
NCOA1	HsaEX0042045	exon skipping	chr2:24787164-24787299	136	-17.4529
P2RX7	HsaEX0045104	exon skipping	chr12:121605291-121605427	137	-15.6543
CREM	HsaEX0017226	exon skipping	chr10:35468062-35468204	143	15.4371
JAK2	HsaEX0032679	exon skipping	chr9:4985940-4986022	83	16.1157
CRYBB2P1	HsaEX0017368	exon skipping	chr22:25849283-25849401	119	-15.3857
RHBDD3	HsaEX0053439	exon skipping	chr22:29659824-29660207	384	15.2543
ACIN1	HsaEX0001929	exon skipping	chr14:23536551-23537673	1123	-18.4514
TMEM104	HsaEX0065358	exon skipping	chr17:72781621-72781742	122	18.3957
CAPRIN2	HsaEX0012402	exon skipping	chr12:30873745-30873849	105	24.1129
CUL9	HsaEX0018050	exon skipping	chr6:43154698-43154833	136	-16.6243
ARMC8	HsaEX0005941	exon skipping	chr3:137907297-137907372	76	17.2729
KLHL24	HsaEX0034823	exon skipping	chr3:183361268-183361330	63	20.3729
LOXL3	HsaEX0036162	exon skipping	chr2:74763836-74764055	220	-16.1043
CCDC88A	HsaEX0013496	exon skipping	chr2:55530205-55530288	84	25.2014
GGCX	HsaEX0027392	exon skipping	chr2:85787938-85788108	171	18.4943
DPH5	HsaEX0020808	exon skipping	chr1:101479266-101479374	109	15.3714
FLVCR2	HsaEX0025992	exon skipping	chr14:76105695-76105805	111	19.94
RNF170	HsaEX0053978	exon skipping	chr8:42729074-42729149	76	19.4143
MTERFD2	HsaEX0040443	exon skipping	chr2:242033692-242033844	153	16.9514
SLC35B3	HsaEX0059403	exon skipping	chr6:8434618-8434663	46	19.2514
HACL1	HsaEX0029210	exon skipping	chr3:15628032-15628109	78	19.3057
TRIM5	HsaEX0067152	exon skipping	chr11:5687211-5687311	101	-28.35
ZMYM5	HsaEX0072924	exon skipping	chr13:20411796-20411961	166	28.9114
KIAA0319	HsaEX0033556	exon skipping	chr6:24551662-24551753	92	19.1971
HAUS2	HsaEX0029275	exon skipping	chr15:42850396-42850488	93	23.6543
TMEM62	HsaEX0065900	exon skipping	chr15:43430772-43430817	46	18.3629
FASTKD1	HsaEX0024946	exon skipping	chr2:170394523-170394632	110	23.8686
USP8	HsaEX0070026	exon skipping	chr15:50724535-50724696	162	-17.6157
LINS1	HsaEX0035907	exon skipping	chr15:101113493-101113505	13	-17.7614
ITGB3BP	HsaEX0032455	exon skipping	chr1:63912477-63912527	51	15.9429
FAM40A	HsaEX0024443	exon skipping	chr1:110591734-110591860	127	16.3529
POGK	HsaEX0048829	exon skipping	chr1:166815849-166815975	127	16.3757
ACP1	HsaEX0002006	exon skipping	chr2:272192-272305	114	17.5086
TPRKB	HsaEX0066745	exon skipping	chr2:73959711-73959808	98	22.4557
C3orf31	HsaEX0010894	exon skipping	chr3:11874477-11874625	149	-15.1429
ATXN7L1	HsaEX0007305	exon skipping	chr7:105279934-105280016	83	18.91
WDR85	HsaEX0071398	exon skipping	chr9:140470761-140470854	94	-20.8029
SLC43A1	HsaEX0059690	exon skipping	chr11:57258697-57258835	139	17.55
PAFAH2	HsaEX0045236	exon skipping	chr1:26315943-26316092	150	-15.5
RUNX1	HsaEX0055969	exon skipping	chr21:36265222-36265260	39	-25.12
PLXDC1	HsaEX0048527	exon skipping	chr17:37262107-37262206	100	16.9529
NOL9	HsaEX0043322	exon skipping	chr1:6604886-6604979	94	-17.2943
RNF149	HsaEX0053923	exon skipping	chr2:101891054-101891200	147	22.9386
FCRL1	HsaEX0025465	exon skipping	chr1:157771251-157771367	117	-17.8786
IFT122	HsaEX0030995	exon skipping	chr3:129214352-129214450	99	16
TMEM65	HsaEX0065940	exon skipping	chr8:125339595-125339662	68	19.5157
PPIL5	HsaEX0049450	exon skipping	chr14:50074118-50074839	722	16.2
SLC33A1	HsaEX0059375	exon skipping	chr3:155551257-155551374	118	17.4886
SMPDL3A	HsaEX0060518	exon skipping	chr6:123124826-123124978	153	16.9657
CXorf23	HsaEX0018137	exon skipping	chrX:19953927-19954016	90	17.2971
CXorf23	HsaEX0018138	exon skipping	chrX:19947903-19948058	156	-19.7557
AC073995.2	HsaEX0001319	exon skipping	chr2:96517874-96517944	71	-18.04
MCTP1	HsaEX0038329	exon skipping	chr5:94259667-94259726	60	15.3543
AIFM3	HsaEX0003298	exon skipping	chr22:21331995-21332065	71	-15.6957
ATP6V0A2	HsaEX0006970	exon skipping	chr12:124235657-124235776	120	15.6314
ATP6V0A2	HsaEX0006972	exon skipping	chr12:124238967-124239084	118	19.9029
ATP6V0A2	HsaEX0006973	exon skipping	chr12:124241362-124241533	172	19.6814
CA5BP	HsaEX0011824	exon skipping	chrX:15711086-15711181	96	17.1086
C16orf93	HsaEX0009731	exon skipping	chr16:30770333-30770422	90	-18.6371
CLEC4C	HsaEX0015627	exon skipping	chr12:7898927-7899019	93	24.7143
TPM2	HsaEX0066689	exon skipping	chr9:35684729-35684804	76	15.9386
EHMT2	HsaEX0021884	exon skipping	chr6:31856746-31856847	102	-20.7629
ARHGAP19	HsaEX0005435	exon skipping	chr10:99016075-99016161	87	16.4957
AC092329.2	HsaEX0001402	exon skipping	chr19:23453020-23453094	75	25.3529
NCRNA00183	HsaEX0042172	exon skipping	chrX:73204279-73204376	98	-21.79
AC009948.3	HsaEX0001012	exon skipping	chr2:179406949-179407088	140	16.5557
AC069513.3	HsaEX0001303	exon skipping	chr3:195423232-195423460	229	-16.5557
NFS1	HsaEX0042800	exon skipping	chr20:34280171-34280292	122	-19.6629
CTC-358I24.1	HsaEX0017696	exon skipping	chr5:87577859-87577923	65	19.9429
ARID1B	HsaEX0005756	exon skipping	chr6:157357969-157358010	42	16.95
SP140	HsaEX0061112	exon skipping	chr2:231110578-231110655	78	-15.4286
MYNN	HsaEX0041006	exon skipping	chr3:169491819-169491885	67	-17.03
CRAT	HsaEX0017132	exon skipping	chr9:131871458-131871556	99	-15.1057
C13orf18	HsaEX0009289	exon skipping	chr13:46952025-46952140	116	-18.3186
PMS2	HsaEX0048677	exon skipping	chr7:6029431-6029586	156	19.3
C16orf48	HsaEX0009629	exon skipping	chr16:67698899-67699071	173	-22.5371
BCL11B	HsaEX0007880	exon skipping	chr14:99697682-99697894	213	-22.3786
SERGEF	HsaEX0057334	exon skipping	chr11:17981017-17981183	167	-23.5271
ZNF227	HsaEX0073207	exon skipping	chr19:44721944-44722005	62	15.7529
TMEM8B	HsaEX0066005	exon skipping	chr9:35832597-35832750	154	-16.48
WARS	HsaEX0070830	exon skipping	chr14:100841620-100841883	264	16.4943
MSN	HsaEX0040329	exon skipping	chrX:64923468-64923553	86	17.6986
BANK1	HsaEX0007612	exon skipping	chr4:102750965-102751363	399	-16.5557
ZCCHC10	HsaEX0072305	exon skipping	chr5:132358533-132358598	66	18.0214
FBXO32	HsaEX0025293	exon skipping	chr8:124526480-124526573	94	15.8514
MRPL55	HsaEX0040161	exon skipping	chr1:228296656-228296722	67	17.9
UBXN7	HsaEX0069073	exon skipping	chr3:196134117-196134264	148	19.3743
ZNF589	HsaEX0074003	exon skipping	chr3:48299419-48299451	33	18.3886
CMTM8	HsaEX0015890	exon skipping	chr3:32398865-32399038	174	22.4929
ZNF274	HsaEX0073302	exon skipping	chr19:58695288-58695365	78	16.51
ATG13	HsaEX0006554	exon skipping	chr11:46665829-46665910	82	18.9471
PDE4DIP	HsaEX0046251	exon skipping	chr1:144854518-144854656	139	17.9457
CDK10	HsaEX0014257	exon skipping	chr16:89760977-89760987	11	-18.99
MYO15B	HsaEX0041031	exon skipping	chr17:73603014-73603084	71	16.3843
AC004463.1	HsaEX0000821	exon skipping	chr22:19175070-19175240	171	-20.7814
CDH23	HsaEX0014191	exon skipping	chr10:73494413-73494415	3	16.41
SMARCA4	HsaEX0060278	exon skipping	chr19:11075983-11075985	3	-17.0414
NCAPH2	HsaALTA0005586-1/2	alternative acceptor	chr22:50960930-50960998	0	-17.0114
AGPAT4	HsaALTA0000287-2/2	alternative acceptor	chr6:161570237-161570321	34	-19.8429
BTN3A1	HsaALTA0001010-2/2	alternative acceptor	chr6:26412640-26412973	293	-15.2457
PQLC2	HsaALTA0006652-2/2	alternative acceptor	chr1:19651989-19652076	31	-22.4114
TCOF1	HsaALTA0008537-2/2	alternative acceptor	chr5:149772268-149772353	3	-15.3086
USP33	HsaALTA0009342-2/2	alternative acceptor	chr1:78187516-78187610	24	-15.2486
RHBDD3	HsaALTA0007154-1/2	alternative acceptor	chr22:29656801-29656853	0	-27.9043
DMXL2	HsaALTA0002547-1/2	alternative acceptor	chr15:51768786-51768913	0	-15.6343
UBR5	HsaALTA0009256-1/2	alternative acceptor	chr8:103277436-103277503	0	-22.1757
ICAM4	HsaALTA0004165-2/2	alternative acceptor	chr19:10398212-10398514	77	-15.7257
TBP	HsaALTA0008498-2/2	alternative acceptor	chr6:170865967-170866171	3	-23.24
C5orf44	HsaALTA0001320-1/2	alternative acceptor	chr5:64960064-64960208	0	-20.0071
EIF2B4	HsaALTA0002807-1/2	alternative acceptor	chr2:27591873-27592076	0	-19.5614
AAK1	HsaALTA0000011-1/2	alternative acceptor	chr2:69736383-69736592	0	-22.8586
S100PBP	HsaALTA0007464-2/2	alternative acceptor	chr1:33293594-33293682	3	-17.6729
GON4L	HsaALTA0003727-1/2	alternative acceptor	chr1:155744836-155744960	0	-18.5057
FAAH	HsaALTA0003074-1/2	alternative acceptor	chr1:46878795-46878892	0	-20.1429
HDHD3	HsaALTA0003933-2/2	alternative acceptor	chr9:116137733-116137847	41	-15.1086
SUPT7L	HsaALTA0008372-2/2	alternative acceptor	chr2:27883851-27884468	213	-16.0357
POLM	HsaALTA0006516-1/2	alternative acceptor	chr7:44113740-44113819	0	-15.7086
THOC2	HsaALTA0008637-1/2	alternative acceptor	chrX:122744772-122744808	0	-21.4943
PHF20L1	HsaALTA0006241-1/2	alternative acceptor	chr8:133790042-133790157	0	-20.65
RFTN1	HsaALTA0007125-2/2	alternative acceptor	chr3:16535232-16535387	3	-18.3386
LGALS12	HsaALTA0004738-2/3	alternative acceptor	chr11:63276250-63276463	7	-18.6471
NARS	HsaALTA0005559-1/2	alternative acceptor	chr18:55287809-55287880	0	-15.8643
SAP130	HsaALTA0007475-1/2	alternative acceptor	chr2:128744359-128744533	0	-15.9557
SEC24B	HsaALTA0007573-1/2	alternative acceptor	chr4:110427487-110427668	0	-18.0257
STK11IP	HsaALTA0008296-3/4	alternative acceptor	chr2:220476402-220476535	90	-17.2414
UBXN11	HsaALTA0009260-3/3	alternative acceptor	chr1:26627430-26627544	32	-16.0343
FDXR	HsaALTA0003329-2/3	alternative acceptor	chr17:72862906-72863001	3	-30.4971
NOLC1	HsaALTA0005768-1/2	alternative acceptor	chr10:103916946-103917085	0	-16.3614
KIAA0430	HsaALTA0004521-1/2	alternative acceptor	chr16:15716791-15716953	0	-16.2886
RALGAPB	HsaALTA0006976-2/2	alternative acceptor	chr20:37193999-37194121	3	-19.3557
PARP14	HsaALTA0006077-2/2	alternative acceptor	chr3:122432715-122432781	4	-28.1429
TMEM39A	HsaALTA0008791-2/2	alternative acceptor	chr3:119180809-119180995	44	-15.96
EXOC3	HsaALTA0003036-1/2	alternative acceptor	chr5:471238-	0	-23.01
CNOT10	HsaALTA0001964-2/2	alternative acceptor	chr3:32754719-32754841	3	-18.5329
LILRB4	HsaALTA0004755-2/2	alternative acceptor	chr19:55179086-55179150	3	-22.54
SECISBP2	HsaALTA0007585-1/2	alternative acceptor	chr9:91940463-91940591	0	-15.3929
ARRDC1	HsaALTA0000692-1/4	alternative acceptor	chr9:140507916-140507962	0	-17.3086
RETSAT	HsaALTD0005362-1/2	alternative donor	chr2:85577291-85577301	0	-18.9343
MRPL43	HsaALTD0004029-1/2	alternative donor	chr10:102746506-102746576	0	-17.48
MTIF2	HsaALTD0004077-1/2	alternative donor	chr2:55495786-55495875	0	-18.5071
SMEK1	HsaALTD0006079-1/2	alternative donor	chr14:91942194-91942310	0	-17.5843
ALG13	HsaALTD0000262-1/2	alternative donor	chrX:110924464-110924527	0	-18.7814
WDR13	HsaALTD0007170-2/2	alternative donor	chrX:48455922-48456042	40	-34.1814
MRPS27	HsaALTD0004043-1/3	alternative donor	chr5:71616008-71616018	0	-18.1229
RPL21	HsaALTD0005521-1/3	alternative donor	chr13:27825734-27825793	0	-24.39
STRADA	HsaALTD0006282-1/2	alternative donor	chr17:61805718-61805773	0	-16.1857
MAP2K2	HsaALTD0003739-2/2	alternative donor	chr19:4101017-4101107	63	-17.1071
CC2D1A	HsaALTD0001178-1/2	alternative donor	chr19:14030648-14030752	0	-26.4529
FBXO44	HsaALTD0002516-2/2	alternative donor	chr1:11718324-11718450	29	-17.7757
CD72	HsaALTD0001279-1/2	alternative donor	chr9:35618269-35618350	0	-16.6686
KIAA0319L	HsaALTD0003433-1/3	alternative donor	chr1:36022963-36022976	0	-15.5257
TBC1D7	HsaALTD0006391-1/3	alternative donor	chr6:13328688-	0	-16.9671
HELQ	HsaALTD0003010-3/3	alternative donor	chr4:84376422-	239	-17.6043
HNRNPH1	HsaALTD0003092-3/3	alternative donor	chr5:179050596-179050647	41	-48.0986
BCL2L1	HsaALTD0000680-1/2	alternative donor	chr20:30311667-	0	-26.6029
PARP14	HsaALTD0004585-1/2	alternative donor	chr3:122432271-122432416	0	-28.29
CCDC159	HsaALTD0001199-1/2	alternative donor	chr19:11457207-11457303	0	-18.1343
NCOR2	HsaALTD0004215-1/2	alternative donor	chr12:124812093-124812131	0	-17.2514
ARRDC1	HsaALTD0000493-2/2	alternative donor	chr9:140507348-140507462	4	-17.3057
RP11-706O15.1	HsaALTD0005495-1/2	alternative donor	chrX:3746577-3746638	0	-19.4257
TMCO7	HsaEX6044584	exon skipping	chr16:68934337-68934449	113	18.1843
C1orf66	HsaEX6034057	exon skipping	chr1:156703169-156703312	144	-25.6729
CD8B	HsaEX6014367	exon skipping	chr2:87049444-87049497	54	15.94
ABCD1	HsaINT0001436	intron retention	chrX:152991622-152994686	3065	-20.3057
ABHD11	HsaINT0001633	intron retention	chr7:73151722-73151891	170	-17.4629
ABHD15	HsaINT0001669	intron retention	chr17:27890105-27893103	2999	-15.9357
ACAD11	HsaINT0002109	intron retention	chr3:132297726-132298335	610	17.1043
ACIN1	HsaINT0002517	intron retention	chr14:23535218-23538684	3467	-19.4386
ACSF2	HsaINT0002846	intron retention	chr17:48548497-48549788	1292	16.2971
ACTA2	HsaINT0003092	intron retention	chr10:90708711-90750695	41985	-23.49
ADAM28	HsaINT0003698	intron retention	chr8:24197082-24199110	2029	19.8114
ADAMTS10	HsaINT0003899	intron retention	chr19:8657755-8660645	2891	26.57
ADCY3	HsaINT0004604	intron retention	chr2:25051031-25053577	2547	15.4014
AGBL5	HsaINT0005481	intron retention	chr2:27290515-27291499	985	-18.3371
AKAP1	HsaINT0006181	intron retention	chr17:55184540-55187385	2846	-15.3214
ALDH6A1	HsaINT0006884	intron retention	chr14:74531624-74531883	260	18.0143
ALOX12	HsaINT0007207	intron retention	chr17:6902157-6902271	115	-15.3943
ALOX15	HsaINT0007251	intron retention	chr17:4536796-4539053	2258	-18.5886
ANKDD1A	HsaINT0008197	intron retention	chr15:65236945-65239623	2679	16.5657
ANKDD1A	HsaINT0008199	intron retention	chr15:65242194-65249441	7248	18.6557
ANKS3	HsaINT0009246	intron retention	chr16:4748064-4748427	364	-17.5557
AP4M1	HsaINT0010252	intron retention	chr7:99703627-99703863	237	-33.3957
ARID4A	HsaINT0012271	intron retention	chr14:58814597-58817790	3194	-17.3471
BRD4	HsaINT0018499	intron retention	chr19:15360102-15364962	4861	-17.5143
C10orf137	HsaINT0019440	intron retention	chr10:127436582-127437980	1399	-25.7086
C11orf66	HsaINT0019884	intron retention	chr11:61257419-61257972	554	16.8643
C11orf67	HsaINT0019896	intron retention	chr11:77580864-77583220	2357	-18.0357
C14orf102	HsaINT0020484	intron retention	chr14:90744806-90745405	600	-16.0757
C5orf44	HsaINT0024401	intron retention	chr5:64956725-64957876	1152	15.92
C7orf61	HsaINT0025029	intron retention	chr7:100061310-100061585	276	-15.6343
CACNA2D2	HsaINT0026452	intron retention	chr3:50404057-50404261	205	-24.3657
CC2D1A	HsaINT0028525	intron retention	chr19:14030765-14031369	605	-19.8871
CCDC45	HsaINT0029623	intron retention	chr17:62523383-62525405	2023	-15.6071
CCDC57	HsaINT0029725	intron retention	chr17:80151707-80151857	151	19.5243
CDH23	HsaINT0032096	intron retention	chr10:73494099-73498251	4153	-15.4543
CDK11B	HsaINT0032403	intron retention	chr1:1571844-1572043	200	-16.1429
CDKL1	HsaINT0032695	intron retention	chr14:50796900-50798979	2080	21.7243
CHD7	HsaINT0034676	intron retention	chr8:61775212-61777574	2363	-17.89
CIRH1A	HsaINT0035501	intron retention	chr16:69171789-69173727	1939	-15.5014
CLCC1	HsaINT0035864	intron retention	chr1:109475124-109477246	2123	15.8214
CMAH	HsaINT0036846	intron retention	chr6:25087128-25092123	4996	-19.6343
COG1	HsaINT0037744	intron retention	chr17:71192891-71193038	148	-15.3557
COG1	HsaINT0037750	intron retention	chr17:71199286-71199770	485	-30.7943
COG1	HsaINT0037751	intron retention	chr17:71199933-71201691	1759	-24.0643
CPSF2	HsaINT0040925	intron retention	chr14:92588473-92592465	3993	-24.6114
CRK	HsaINT0041538	intron retention	chr17:1326945-1339913	12969	15.3871
CYP4F3	HsaINT0044515	intron retention	chr19:15756674-15757861	1188	-18.0714
DDX55	HsaINT0046410	intron retention	chr12:124092210-124093226	1017	-21.4814
DGCR8	HsaINT0047171	intron retention	chr22:20077335-20077498	164	15.8171
DHODH	HsaINT0047492	intron retention	chr16:72055211-72056260	1050	15.4686
DLGAP4	HsaINT0048655	intron retention	chr20:35125470-35127644	2175	-15.46
DNAJC2	HsaINT0050402	intron retention	chr7:102965010-102966989	1980	17.2686
DNASE1	HsaINT0050538	intron retention	chr16:3707818-3707906	89	16.2043
DOHH	HsaINT0051449	intron retention	chr19:3492498-3494025	1528	-16.7729
DPEP3	HsaINT0051648	intron retention	chr16:68013669-68013996	328	-15.1057
DPH2	HsaINT0051700	intron retention	chr1:44436381-44436637	257	-18.8114
DPH5	HsaINT0051709	intron retention	chr1:101487322-101490864	3543	-15.9886
DROSHA	HsaINT0052225	intron retention	chr5:31409440-31410852	1413	-15.4829
DTNB	HsaINT0052672	intron retention	chr2:25650501-25655754	5254	-22.9186
DUSP28	HsaINT0052955	intron retention	chr2:241500937-241503090	2154	15.6314
DYNC1H1	HsaINT0053078	intron retention	chr14:102471574-102472224	651	-15.0243
EDC3	HsaINT0053930	intron retention	chr15:74927968-74932806	4839	-15.5243
ELAC2	HsaINT0055448	intron retention	chr17:12908419-12909069	651	-15.5171
ELMO3	HsaINT0055636	intron retention	chr16:67235546-67235644	99	-15.77
ENO3	HsaINT0056296	intron retention	chr17:4858900-4859236	337	16.4386
EP400	HsaINT0056634	intron retention	chr12:132528857-132529215	359	-17.3571
FAM193B	HsaINT0060608	intron retention	chr5:176952207-176959443	7237	-20.4814
FBXL12	HsaINT0062604	intron retention	chr19:9922394-9929220	6827	15.4143
FBXO25	HsaINT0062836	intron retention	chr8:417747-418714	968	-17.2086
FOXO1	HsaINT0065664	intron retention	chr13:41134998-41239719	104722	-22.0457
GALC	HsaINT0067362	intron retention	chr14:88442833-88448548	5716	-17.1343
GALE	HsaINT0067371	intron retention	chr1:24124362-24124606	245	-21.3629
GALNT11	HsaINT0067434	intron retention	chr7:151815868-151817915	2048	-15.0786
GATAD2B	HsaINT0067936	intron retention	chr1:153785929-153788748	2820	-15.2529
GBF1	HsaINT0068087	intron retention	chr10:104113412-104117795	4384	-15.9357
GBGT1	HsaINT0068092	intron retention	chr9:136031324-136031401	78	16.2429
GBGT1	HsaINT0068094	intron retention	chr9:136029649-136030564	916	-18.3014
GCN1L1	HsaINT0068346	intron retention	chr12:120606105-120607972	1868	-28.6714
GLUL	HsaINT0069795	intron retention	chr1:182357886-182360309	2424	-16.2129
GOLT1B	HsaINT0070745	intron retention	chr12:21659911-21661316	1406	17.4529
GPR155	HsaINT0071564	intron retention	chr2:175346716-175347737	1022	15.9114
GRASP	HsaINT0072110	intron retention	chr12:52401050-52402973	1924	19.21
HARS2	HsaINT0074206	intron retention	chr5:140071342-140073175	1834	-16.97
HGSNAT	HsaINT0075945	intron retention	chr8:43048987-43052090	3104	-15.5171
HIP1R	HsaINT0076201	intron retention	chr12:123340160-123340377	218	-17.61
HIPK1	HsaINT0076236	intron retention	chr1:114484082-114495387	11306	-19.8029
HPS4	HsaINT0077445	intron retention	chr22:26862229-26864516	2288	-15.4314
HYI	HsaINT0078514	intron retention	chr1:43917685-43917875	191	-18.96
IDUA	HsaINT0078854	intron retention	chr4:994778-995255	478	16.3371
IL18R1	HsaINT0080059	intron retention	chr2:103001459-103003320	1862	-15.3786
INPP5D	HsaINT0080974	intron retention	chr2:234078048-234078671	624	-17.82
IPO13	HsaINT0081501	intron retention	chr1:44422988-44423073	86	-18.23
IPO9	HsaINT0081611	intron retention	chr1:201798501-201816406	17906	-16.8757
IQCE	HsaINT0081701	intron retention	chr7:2634611-2638098	3488	-16.6414
KDM4C	HsaINT0085138	intron retention	chr9:6814746-6849506	34761	-16.8314
KIAA0467	HsaINT0085952	intron retention	chr1:43892481-43892726	246	16.1629
KIAA0562	HsaINT0086044	intron retention	chr1:3732935-3739737	6803	-15.1914
KIAA0664	HsaINT0086129	intron retention	chr17:2600237-2601189	953	-18.6243
KIF1B	HsaINT0087716	intron retention	chr1:10435105-10435312	208	-15.1457
KLC3	HsaINT0088452	intron retention	chr19:45852861-45853598	738	-15.57
KLHL17	HsaINT0088643	intron retention	chr1:896933-897008	76	-16.8029
LATS2	HsaINT0090895	intron retention	chr13:21555788-21557362	1575	-16.1557
LEPRE1	HsaINT0091373	intron retention	chr1:43220662-43220835	174	-17.7529
LETM1	HsaINT0091429	intron retention	chr4:1834675-1836571	1897	18.3829
LETMD1	HsaINT0091443	intron retention	chr12:51442262-51442816	555	-15.3386
LIG3	HsaINT0091818	intron retention	chr17:33323673-33324756	1084	-20.4129
LMF1	HsaINT0092439	intron retention	chr16:1029759-1031144	1386	-18.9929
LOC100128071	HsaINT0092722	intron retention	chr1:32827478-32827558	81	17.2443
LOC100131193	HsaINT0092971	intron retention	chr9:139700037-139700501	465	-20.3271
LOC100499177	HsaINT0093311	intron retention	chr4:83816928-83819141	2214	-26.4357
LOC148413	HsaINT0093410	intron retention	chr1:1335070-1335537	468	-17.1186
LOC285033	HsaINT0093853	intron retention	chr2:96906427-96907614	1188	-24.8586
LOC391322	HsaINT0094322	intron retention	chr22:24373246-24373609	364	-16.1586
LPHN1	HsaINT0095733	intron retention	chr19:14267537-14267736	200	-24.2657
MAP3K10	HsaINT0099036	intron retention	chr19:40704463-40710391	5929	-17.3143
MAP3K10	HsaINT0099042	intron retention	chr19:40719096-40719423	328	16.4229
MAP3K12	HsaINT0099059	intron retention	chr12:53880940-53881038	99	-25.3143
MCEE	HsaINT0100634	intron retention	chr2:71337253-71351335	14083	15.4457
MFSD7	HsaINT0102453	intron retention	chr4:678389-678507	119	-18.0029
MFSD8	HsaINT0102461	intron retention	chr4:128841992-128842678	687	16.8371
MGC72080	HsaINT0102661	intron retention	chr7:97596290-97598316	2027	15.5057
MIS12	HsaINT0103182	intron retention	chr17:5391910-5392142	233	-25.06
MYL5	HsaINT0108037	intron retention	chr4:671819-672446	628	-16.4571
MYO5A	HsaINT0108777	intron retention	chr15:52628754-52632392	3639	15.8071
NBR2	HsaINT0110747	intron retention	chr17:41292301-41296744	4444	-31.8529
NCRNA00085	HsaINT0111444	intron retention	chr19:52207734-52208342	609	-22.9529
NDUFAF2	HsaINT0111928	intron retention	chr5:60241210-60368951	127742	-15.8143
NECAP2	HsaINT0112324	intron retention	chr1:16778511-16785336	6826	16.3757
NEURL4	HsaINT0112833	intron retention	chr17:7228793-7228959	167	17.1043
NFRKB	HsaINT0113227	intron retention	chr11:129753102-129753964	863	-26.1914
NMRAL1	HsaINT0114210	intron retention	chr16:4524168-4524554	387	-15.7871
NMT2	HsaINT0114240	intron retention	chr10:15175144-15175243	100	-17.0271
NOD1	HsaINT0114363	intron retention	chr7:30485841-30486582	742	-15.1157
NOD2	HsaINT0114370	intron retention	chr16:50746285-50750497	4213	-17.1
NOL8	HsaINT0114484	intron retention	chr9:95085634-95085722	89	20.9429
NPAT	HsaINT0115081	intron retention	chr11:108061228-108062844	1617	-16.06
NPRL2	HsaINT0115433	intron retention	chr3:50386926-50387095	170	-16.0486
NSUN6	HsaINT0116239	intron retention	chr10:18837167-18840751	3585	-23.95
ORC2	HsaINT0118432	intron retention	chr2:201796172-201798598	2427	-15.52
PAPOLG	HsaINT0120161	intron retention	chr2:61021327-61021844	518	-15.3286
PARP14	HsaINT0120447	intron retention	chr3:122439236-122446658	7423	-16.1271
PARP2	HsaINT0120477	intron retention	chr14:20825680-20825796	117	17.4929
PDPK1	HsaINT0122614	intron retention	chr16:2645852-2647123	1272	-15.1529
PIGB	HsaINT0124728	intron retention	chr15:55626206-55631464	5259	-20.4443
PLA2G6	HsaINT0126427	intron retention	chr22:38519266-38522377	3112	17.0571
PLD2	HsaINT0127007	intron retention	chr17:4721402-4721591	190	19.6186
PLEKHG4	HsaINT0127330	intron retention	chr16:67320570-67320651	82	-16.7071
POLH	HsaINT0129050	intron retention	chr6:43568829-43571628	2800	-23.6314
PPFIBP2	HsaINT0130177	intron retention	chr11:7654166-7655725	1560	-20.6757
PPP4R1L	HsaINT0131036	intron retention	chr20:56821309-56822377	1069	16.4871
PQLC2	HsaINT0131235	intron retention	chr1:19653907-19655065	1159	-22.1514
PRKAR1B	HsaINT0131877	intron retention	chr7:645877-647027	1151	-18.3543
PSMA3	HsaINT0133329	intron retention	chr14:58737204-58737651	448	16.4243
PTGIR	HsaINT0134030	intron retention	chr19:47124930-47126714	1785	-30.3214
PUSL1	HsaINT0135342	intron retention	chr1:1244101-1244294	194	-15.9371
PYGM	HsaINT0135597	intron retention	chr11:64519544-64519874	331	-16.05
QSOX2	HsaINT0135822	intron retention	chr9:139113788-139115608	1821	-23.5843
RAB3GAP2	HsaINT0136197	intron retention	chr1:220331219-220332727	1509	-16.2071
RABGGTB	HsaINT0136448	intron retention	chr1:76255743-76256969	1227	16.5829
RBM22	HsaINT0138390	intron retention	chr5:150073803-150075067	1265	-19.1014
RCBTB1	HsaINT0138868	intron retention	chr13:50119000-50123593	4594	-24.7757
RECQL	HsaINT0139108	intron retention	chr12:21654150-21654346	197	-29.4371
ROPN1L	HsaINT0142189	intron retention	chr5:10461472-10464959	3488	-16.6714
RPAP1	HsaINT0142359	intron retention	chr15:41823401-41826911	3511	-18.4686
SBNO1	HsaINT0145219	intron retention	chr12:123805414-123806081	668	16.1743
SCNN1D	HsaINT0146034	intron retention	chr1:1222977-1223052	76	-20.4814
SCRIB	HsaINT0146120	intron retention	chr8:144873611-144874045	435	-17.1243
SCYL3	HsaINT0146282	intron retention	chr1:169836115-169838068	1954	-17.2129
SEC23IP	HsaINT0146796	intron retention	chr10:121689275-121689840	566	-18.4271
SEL1L	HsaINT0147063	intron retention	chr14:81955659-81956731	1073	-17.1657
SEMA4C	HsaINT0147350	intron retention	chr2:97527632-97529418	1787	18.5871
SENP2	HsaINT0147568	intron retention	chr3:185316334-185316745	412	-16.4586
SETD4	HsaINT0148311	intron retention	chr21:37408259-37408382	124	-19.9657
SIN3B	HsaINT0150172	intron retention	chr19:16973371-16973694	324	-18.9943
SLC17A9	HsaINT0151132	intron retention	chr20:61594107-61594624	518	17.7029
SLC35A5	HsaINT0152554	intron retention	chr3:112281121-112282231	1111	23.0571
SLFN12	HsaINT0154443	intron retention	chr17:33747401-33749008	1608	-15.4743
SMG1	HsaINT0155384	intron retention	chr16:18820969-18823082	2114	-16.7929
SUPT7L	HsaINT0161973	intron retention	chr2:27884256-27885045	790	-15.4943
SUV420H2	HsaINT0162081	intron retention	chr19:55854220-55855047	828	-34.1786
TACC1	HsaINT0163240	intron retention	chr8:38684894-38688642	3749	-18.8957
TAOK2	HsaINT0163671	intron retention	chr16:30001127-30002104	978	-16.2314
TFRC	HsaINT0166251	intron retention	chr3:195800997-195802029	1033	19.7971
THADA	HsaINT0166582	intron retention	chr2:43518908-43519242	335	-22.7129
THUMPD3	HsaINT0167020	intron retention	chr3:9424994-9425895	902	20.4071
TMEM131	HsaINT0168395	intron retention	chr2:98409448-98409857	410	-16.9271
TNFRSF18	HsaINT0170032	intron retention	chr1:1139349-1139413	65	-15.5229
TNK1	HsaINT0170225	intron retention	chr17:7292203-7292289	87	19.2957
TNNT3	HsaINT0170436	intron retention	chr11:1958234-1959667	1434	-22.1943
TOP1MT	HsaINT0170863	intron retention	chr8:144391714-144392237	524	-18.7671
TPRKB	HsaINT0171515	intron retention	chr2:73957157-73957686	530	15.8043
TRAK2	HsaINT0171835	intron retention	chr2:202265818-202272125	6308	-15.7271
TRERF1	HsaINT0172106	intron retention	chr6:42214283-42222588	8306	-17.4186
TRIM3	HsaINT0172267	intron retention	chr11:6470677-6471780	1104	16.1229
TRIP10	HsaINT0172682	intron retention	chr19:6745006-6746462	1457	-26.6229
TRMT2B	HsaINT0172830	intron retention	chrX:100306356-100306632	277	15.3457
TRRAP	HsaINT0173421	intron retention	chr7:98557114-98558883	1770	-19.6529
TRRAP	HsaINT0173424	intron retention	chr7:98562399-98563318	920	15.9629
TTC14	HsaINT0174059	intron retention	chr3:180325554-180326488	935	15.2186
TTC19	HsaINT0174143	intron retention	chr17:15930017-15930687	671	-20.83
TTC22	HsaINT0174202	intron retention	chr1:55252749-55253383	635	-18.08
TUBG2	HsaINT0175380	intron retention	chr17:40815071-40815394	324	18.3529
TUBGCP3	HsaINT0175404	intron retention	chr13:113181799-113200012	18214	-20.1543
TXK	HsaINT0175617	intron retention	chr4:48097240-48106917	9678	-16.6114
UCKL1	HsaINT0177172	intron retention	chr20:62575023-62575749	727	-15.1571
UHRF2	HsaINT0177474	intron retention	chr9:6493933-6497197	3265	-21.4257
USP19	HsaINT0178654	intron retention	chr3:49154377-49154869	493	-27.3814
USP20	HsaINT0178681	intron retention	chr9:132637036-132637107	72	-18.0657
VPS13B	HsaINT0180517	intron retention	chr8:100883116-100883675	560	-20.8771
VPS33B	HsaINT0180770	intron retention	chr15:91551195-91553030	1836	-16.7286
WDFY3	HsaINT0181648	intron retention	chr4:85638170-85639574	1405	-18.0429
WDFY3	HsaINT0181660	intron retention	chr4:85612939-85614037	1099	-19.2714
WDFY4	HsaINT0181723	intron retention	chr10:50174719-50177108	2390	-18.3586
WDR27	HsaINT0181964	intron retention	chr6:170064383-170065581	1199	-19.0843
WDR36	HsaINT0182068	intron retention	chr5:110459623-110459805	183	-15.9786
WDR81	HsaINT0182664	intron retention	chr17:1636126-1636820	695	-15.2943
ZC3HAV1	HsaINT0184894	intron retention	chr7:138738842-138739950	1109	-15.6271
ZCWPW1	HsaINT0185082	intron retention	chr7:100014807-100016733	1927	-25.82
ZFC3H1	HsaINT0185429	intron retention	chr12:72038856-72041528	2673	-18.9129
ZKSCAN1	HsaINT0185859	intron retention	chr7:99627999-99630927	2929	22.2214
ZNF227	HsaINT0186505	intron retention	chr19:44717398-44721943	4546	-17.1086
ZNF274	HsaINT0186670	intron retention	chr19:58694810-58695287	478	15.93
ZNF446	HsaINT0187286	intron retention	chr19:58989194-58989453	260	-19.1714
ZNF557	HsaINT0187632	intron retention	chr19:7070665-7075006	4342	15.5529
ZNF692	HsaINT0188137	intron retention	chr1:249152059-249152329	271	-19.0314
ZNRF2	HsaINT0188652	intron retention	chr7:30325443-30363257	37815	-15.6543
psiTPTE22	HsaINT0189055	intron retention	chr22:17092784-17094966	2183	-21.6643
(1) Name of the gene harbouring the alternative splicing event.
(2) ID of the splicing event according to the VastDB atlas (http://vastdb.crg.eu).
