# Supplementary material for: Extensive Alternative Splicing Patterns in Systemic Lupus Erythematosus Highlight Sexual Differences
Source: Cells. 2023 Nov 22;12(23):2678. doi: 10.3390/cells12232678 (PMC10705143; doi:10.3390/cells12232678)
Supplement: Supplementary file 1 [file cells-12-02678-s001.zip › Revised2 - Supplementary Table S6.xlsx]

## Sheet: alternative_splicing_events_HEA
Table S6. Sexually differential splicing events in healthy individuals
Gene (1)	Event ID (2)	Event type	Location of splicing event	Length of splicing event	Delta-PSI (female minus male)
SCMH1	HsaEX0056513	exon skipping	chr1:41499655-41499720	66	-15.08
ZFYVE16	HsaEX0072727	exon skipping	chr5:79744110-79744223	114	20.542
SIDT1	HsaEX0058258	exon skipping	chr3:113325888-113325961	74	-18.772
DOCK9	HsaEX0020670	exon skipping	chr13:99478126-99478191	66	-16.696
TGDS	HsaEX0064694	exon skipping	chr13:95243111-95243197	87	19.196
RASSF7	HsaEX0052492	exon skipping	chr11:563396-563478	83	21.69
ATG4A	HsaEX0006617	exon skipping	chrX:107381343-107381421	79	19.806
RAPGEF2	HsaEX0052259	exon skipping	chr4:160272211-160272285	75	-16.22
STX2	HsaEX0062700	exon skipping	chr12:131280540-131280665	126	30.288
BAZ2B	HsaEX0007735	exon skipping	chr2:160193453-160193588	136	17.686
BAZ2B	HsaEX0007739	exon skipping	chr2:160287506-160287667	162	16.888
RRBP1	HsaEX0055733	exon skipping	chr20:17660644-17660720	77	-18.29
ELK1	HsaEX0022122	exon skipping	chrX:47509320-47509425	106	15.406
STEAP4	HsaEX0062393	exon skipping	chr7:87920231-87920329	99	-17.798
C14orf159	HsaEX0009434	exon skipping	chr14:91690023-91690139	117	15.16
KIAA1109	HsaEX0033937	exon skipping	chr4:123247010-123247072	63	26.374
MAPK8IP3	HsaEX0037796	exon skipping	chr16:1794979-1795104	126	15.736
EYA3	HsaEX0023588	exon skipping	chr1:28324795-28324862	68	-32.096
GMEB1	HsaEX0027771	exon skipping	chr1:29030704-29030841	138	15.624
CASC4	HsaEX0012510	exon skipping	chr15:44695085-44695252	168	-18.596
PATL1	HsaEX0045676	exon skipping	chr11:59423429-59423518	90	16.956
PRKX	HsaEX0050248	exon skipping	chrX:3529263-3529375	113	16.89
ADARB1	HsaEX0002635	exon skipping	chr21:46604389-46604508	120	-24.28
FAN1	HsaEX0024708	exon skipping	chr15:31202817-31203018	202	21.86
OPA1	HsaEX0044739	exon skipping	chr3:193343881-193343991	111	-15.24
C8orf58	HsaEX0011553	exon skipping	chr8:22460074-22460156	83	-19.106
AC138969.2	HsaEX0001646	exon skipping	chr16:16410241-16410312	72	18.544
	HsaEX0000031	exon skipping	chr12:10167851-10168005	155	20.748
MRI1	HsaEX0040082	exon skipping	chr19:13879173-13879261	89	19.314
TRIT1	HsaEX0067277	exon skipping	chr1:40322949-40323089	141	17.73
TRIT1	HsaEX0067278	exon skipping	chr1:40319642-40319740	99	15.1
WDR37	HsaEX0071097	exon skipping	chr10:1149542-1149776	235	18.666
WDR37	HsaEX0071098	exon skipping	chr10:1151066-1151181	116	15.29
KIAA0556	HsaEX0033709	exon skipping	chr16:27665929-27666057	129	19.09
MYNN	HsaEX0041008	exon skipping	chr3:169501265-169501348	84	-16.872
ATG16L1	HsaEX0006571	exon skipping	chr2:234182367-234182423	57	-18.602
ACOX3	HsaEX0001993	exon skipping	chr4:8375288-8375355	68	-15.178
MAPKAPK5	HsaEX0037829	exon skipping	chr12:112308079-112308164	86	16.608
P2RX7	HsaEX0045104	exon skipping	chr12:121605291-121605427	137	16.014
DEPDC5	HsaEX0019268	exon skipping	chr22:32217488-32217623	136	-15.322
HSCB	HsaEX0030514	exon skipping	chr22:29141852-29141996	145	-17.12
GTPBP1	HsaEX0029022	exon skipping	chr22:39131179-39131315	137	-18.202
SLC25A17	HsaEX0059012	exon skipping	chr22:41188529-41188680	152	19.364
KIAA0586	HsaEX0033759	exon skipping	chr14:59006789-59006854	66	20.208
MTHFSD	HsaEX0040515	exon skipping	chr16:86585785-86585898	114	19.902
GTPBP10	HsaEX0029029	exon skipping	chr7:89983772-89983863	92	-17.356
PDHX	HsaEX0046359	exon skipping	chr11:34991686-34991833	148	15.93
ACCS	HsaEX0001873	exon skipping	chr11:44094997-44095067	71	-24.756
MVK	HsaEX0040829	exon skipping	chr12:110017607-110017751	145	17.412
ACAD10	HsaEX0001744	exon skipping	chr12:112167610-112167760	151	-17.138
MDM1	HsaEX0038393	exon skipping	chr12:68719221-68719355	135	18.28
RNF8	HsaEX0054152	exon skipping	chr6:37348926-37349130	205	-18.708
ZNF346	HsaEX0073495	exon skipping	chr5:176471468-176471534	67	-17.118
XRN1	HsaEX0071875	exon skipping	chr3:142037632-142037745	114	-18.888
ABCC5	HsaEX0000490	exon skipping	chr3:183703092-183703166	75	15.052
ELMOD3	HsaEX0022178	exon skipping	chr2:85582678-85582721	44	-19.348
SLC25A12	HsaEX0058974	exon skipping	chr2:172669849-172670007	159	-17.988
C2orf42	HsaEX0010704	exon skipping	chr2:70409927-70410067	141	19.11
SLC35A3	HsaEX0059385	exon skipping	chr1:100464817-100464971	155	19.126
MLH3	HsaEX0039446	exon skipping	chr14:75508318-75508403	86	15.622
C14orf102	HsaEX0009353	exon skipping	chr14:90769064-90769469	406	19.112
FAM178A	HsaEX0024215	exon skipping	chr10:102705087-102705263	177	15.89
PYROXD2	HsaEX0051450	exon skipping	chr10:100148111-100148180	70	-19.662
TMEM39B	HsaEX0065789	exon skipping	chr1:32542844-32542919	76	18.146
ACSL3	HsaEX0002072	exon skipping	chr2:223765392-223765498	107	18.442
CHTF18	HsaEX0015354	exon skipping	chr16:841851-841948	98	19.082
PHF20L1	HsaEX0047030	exon skipping	chr8:133811341-133811418	78	19.516
EFCAB4B	HsaEX0021678	exon skipping	chr12:3753761-3753806	46	20.366
CCDC21	HsaEX0013173	exon skipping	chr1:26601455-26601562	108	16.306
POMT1	HsaEX0049154	exon skipping	chr9:134379576-134379727	152	16.662
GCH1	HsaEX0027209	exon skipping	chr14:55310500-55310587	88	-18.504
TRIM5	HsaEX0067152	exon skipping	chr11:5687211-5687311	101	-15.246
STX17	HsaEX0062686	exon skipping	chr9:102677460-102677644	185	16.262
HAUS2	HsaEX0029275	exon skipping	chr15:42850396-42850488	93	18.478
TMEM62	HsaEX0065901	exon skipping	chr15:43438691-43438832	142	15.084
TMEM62	HsaEX0065903	exon skipping	chr15:43470805-43470909	105	-17.436
APH1B	HsaEX0005126	exon skipping	chr15:63579623-63579745	123	16.744
TCF12	HsaEX0064152	exon skipping	chr15:57364851-57364912	62	-16.188
BOD1	HsaEX0008302	exon skipping	chr5:173036241-173036437	197	15.488
ZNF185	HsaEX0073128	exon skipping	chrX:152091264-152091353	90	22.054
WHSC1L1	HsaEX0071501	exon skipping	chr8:38156962-38157108	147	-20.284
ZNF7	HsaEX0074219	exon skipping	chr8:146054908-146054989	82	-18.464
WDR85	HsaEX0071398	exon skipping	chr9:140470761-140470854	94	-15.138
TMCO3	HsaEX0065301	exon skipping	chr13:114188360-114188555	196	18.166
UEVLD	HsaEX0069120	exon skipping	chr11:18555877-18556000	124	17.798
JMJD5	HsaEX0032781	exon skipping	chr16:27226197-27226329	133	17.946
FAM126B	HsaEX0023930	exon skipping	chr2:201910219-201910316	98	-16.28
CACNA2D3	HsaEX0012037	exon skipping	chr3:55021710-55021780	71	15.39
C9orf7	HsaEX0011718	exon skipping	chr9:136330444-136330569	126	-20.544
SLC25A44	HsaEX0059141	exon skipping	chr1:156168784-156169512	729	-18.208
ZNF75A	HsaEX0074299	exon skipping	chr16:3363049-3363175	127	-15.638
TPCN2	HsaEX0066636	exon skipping	chr11:68822189-68822265	77	15.504
PDLIM5	HsaEX0046419	exon skipping	chr4:95506137-95506154	18	-19.094
RNF149	HsaEX0053923	exon skipping	chr2:101891054-101891200	147	26.38
RNF149	HsaEX0053924	exon skipping	chr2:101890493-101890702	210	15.238
SLC22A15	HsaEX0058852	exon skipping	chr1:116569737-116569837	101	18.5
GTPBP8	HsaEX0029054	exon skipping	chr3:112711873-112711971	99	-15.282
SLMAP	HsaEX0060187	exon skipping	chr3:57911572-57911661	90	-15.158
PLB1	HsaEX0048032	exon skipping	chr2:28804935-28805000	66	-20.442
PLB1	HsaEX0048033	exon skipping	chr2:28805272-28805372	101	-20.692
MFSD8	HsaEX0039055	exon skipping	chr4:128843015-128843118	104	15.114
C10orf28	HsaEX0008834	exon skipping	chr10:99922640-99922732	93	-18.906
BTRC	HsaEX0008711	exon skipping	chr10:103221738-103221815	78	21.554
PBX3	HsaEX0045758	exon skipping	chr9:128724381-128724493	113	-15.782
TRIM68	HsaEX0067187	exon skipping	chr11:4626309-4626791	483	-19.7
ZNF83	HsaEX0074430	exon skipping	chr19:53138319-53138406	88	16.25
TMEM68	HsaEX0065968	exon skipping	chr8:56657620-56657680	61	15.166
ANKS3	HsaEX0004589	exon skipping	chr16:4776660-4776777	118	16.19
SLC20A2	HsaEX0058831	exon skipping	chr8:42294507-42295095	589	-17.846
ZNF160	HsaEX0073090	exon skipping	chr19:53594666-53594750	85	20.172
TMEM126B	HsaEX0065426	exon skipping	chr11:85342189-85342360	172	-27.618
FAM195A	HsaEX0024349	exon skipping	chr16:696472-696604	133	-24.656
NAA16	HsaEX0041467	exon skipping	chr13:41910786-41910892	107	-16.748
C11orf80	HsaEX0009084	exon skipping	chr11:66555631-66555713	83	-19.272
ANGEL2	HsaEX0004095	exon skipping	chr1:213174128-213174254	127	15.882
ZNF266	HsaEX0073289	exon skipping	chr19:9529727-9529819	93	-19.898
CTBP2	HsaEX0017674	exon skipping	chr10:126799559-126799662	104	27.702
MCTP1	HsaEX0038329	exon skipping	chr5:94259667-94259726	60	17.778
MCTP1	HsaEX0038330	exon skipping	chr5:94253601-94253678	78	17.358
DHTKD1	HsaEX0019558	exon skipping	chr10:12133512-12133683	172	15.152
ZNF438	HsaEX0073691	exon skipping	chr10:31199289-31199369	81	-16.252
ZNF600	HsaEX0074021	exon skipping	chr19:53284570-53284717	148	17.276
ZNF107	HsaEX0072999	exon skipping	chr7:64129415-64129556	142	-15.37
AC027097.3	HsaEX0001212	exon skipping	chr18:55402383-55402824	442	19.802
KIF13B	HsaEX0034404	exon skipping	chr8:28932798-28932860	63	18.988
SLC29A3	HsaEX0059263	exon skipping	chr10:73103966-73104048	83	15.058
TPM2	HsaEX0066688	exon skipping	chr9:35685061-35685136	76	25.656
ZNF815	HsaEX0074399	exon skipping	chr7:5873158-5873199	42	19.312
PVT1	HsaEX0051350	exon skipping	chr8:129022564-129022690	127	15.766
GPR162	HsaEX0028360	exon skipping	chr12:6933175-6933880	706	15.82
PKD1	HsaEX0047811	exon skipping	chr16:2169115-2169186	72	16.596
SCMH1	HsaEX0056512	exon skipping	chr1:41617286-41617356	71	-17.182
ALG1	HsaEX0003660	exon skipping	chr16:5129065-5129103	39	-15.742
FOXN3	HsaEX0026253	exon skipping	chr14:89656728-89656793	66	-16.234
ELMO2	HsaEX0022151	exon skipping	chr20:45027336-45027410	75	20.298
UIMC1	HsaEX0069239	exon skipping	chr5:176395556-176396292	737	20.156
PORCN	HsaEX0049200	exon skipping	chrX:48371223-48371240	18	-16.68
CLUAP1	HsaEX0015822	exon skipping	chr16:3554720-3554831	112	16.506
LMBR1	HsaEX0035995	exon skipping	chr7:156627172-156627269	98	-18.37
SMURF2	HsaEX0060565	exon skipping	chr17:62558889-62559084	196	16.042
RNASEN	HsaEX0053807	exon skipping	chr5:31521230-31521322	93	-16.51
IL18RAP	HsaEX0031402	exon skipping	chr2:103036021-103036257	237	20.216
KDM5B	HsaEX0033331	exon skipping	chr1:202745233-202745348	116	17.74
CHD1L	HsaEX0015020	exon skipping	chr1:146724278-146724390	113	19.982
TMEM180	HsaEX0065620	exon skipping	chr10:104230422-104230874	453	26.362
UBAP2L	HsaEX0068682	exon skipping	chr1:154196889-154197103	215	-16.07
FBXL17	HsaEX0025159	exon skipping	chr5:107684100-107684231	132	15.168
TMEM164	HsaEX0065554	exon skipping	chrX:109246729-109247392	664	20.668
BMS1	HsaEX0008256	exon skipping	chr10:43288405-43288592	188	19.53
TRIM56	HsaEX0067163	exon skipping	chr7:100730287-100730449	163	15.93
RBM4	HsaEX0052715	exon skipping	chr11:66424607-66424730	124	22.71
FKRP	HsaEX0025867	exon skipping	chr19:47251772-47251922	151	-17.092
ZNF707	HsaEX0074229	exon skipping	chr8:144771374-144771471	98	-16.08
PRR3	HsaEX0050431	exon skipping	chr6:30525927-30525989	63	-18.372
FAM185A	HsaEX0024261	exon skipping	chr7:102392139-102392248	110	16.67
SCYL3	HsaALTA0007537-2/2	alternative acceptor	chr1:169838069-169838269	89	-17.51
WDR37	HsaALTA0009490-1/2	alternative acceptor	chr10:1149542-1149776	0	-15.024
SEC31B	HsaALTA0007581-1/2	alternative acceptor	chr10:102248615-102248731	0	-16.324
NFX1	HsaALTA0005714-2/2	alternative acceptor	chr9:33347661-33347940	3	-21.02
DEPDC5	HsaALTA0002449-2/3	alternative acceptor	chr22:32232985-32233141	95	-24.642
TCF20	HsaALTA0008519-1/2	alternative acceptor	chr22:42564659-42564709	0	-15.996
PLA2G15	HsaALTA0006358-2/2	alternative acceptor	chr16:68289669-68289893	125	-17.768
DMPK	HsaALTA0002543-1/2	alternative acceptor	chr19:46274304-46274314	0	-15.55
CLINT1	HsaALTA0001917-1/2	alternative acceptor	chr5:157216371-157216521	0	-15.146
SFRS11	HsaALTA0007701-2/2	alternative acceptor	chr1:70687295-70687522	3	-22.638
DHDDS	HsaALTA0002471-2/2	alternative acceptor	chr1:26795383-	3	-15.884
DCAF4	HsaALTA0002355-1/2	alternative acceptor	chr14:73406960-73406989	0	-16.392
MTERFD2	HsaALTA0005407-2/2	alternative acceptor	chr2:242033821-242033847	3	-24.822
PHF20L1	HsaALTA0006241-1/2	alternative acceptor	chr8:133790042-133790157	0	-20.134
GGT7	HsaALTA0003637-2/2	alternative acceptor	chr20:33447784-33447880	35	-15.318
ABCB7	HsaALTA0000039-1/2	alternative acceptor	chrX:74334589-74334666	0	-16.406
PUM1	HsaALTA0006868-3/3	alternative acceptor	chr1:31452909-31453025	15	-17.136
PRPF4	HsaALTA0006713-1/2	alternative acceptor	chr9:116038828-116039005	0	-19.684
APTX	HsaALTA0000577-1/2	alternative acceptor	chr9:32988081-32988122	0	-15.124
LYPLAL1	HsaALTA0004899-1/2	alternative acceptor	chr1:219366472-219366593	0	-16.284
GAB3	HsaALTA0003520-1/2	alternative acceptor	chrX:153941482-153941698	0	-16.69
FDXR	HsaALTA0003329-2/3	alternative acceptor	chr17:72862906-72863001	3	-17.474
TNFSF13	HsaALTA0008847-1/2	alternative acceptor	chr17:7463168-7463210	0	-18.086
DCAF16	HsaALTA0002352-1/2	alternative acceptor	chr4:-17806379	0	-25.52
TOPBP1	HsaALTA0008889-2/2	alternative acceptor	chr3:133371307-133371473	15	-20.332
RYK	HsaALTA0007451-2/2	alternative acceptor	chr3:133910693-133910827	9	-15.298
IFT122	HsaALTA0004201-2/2	alternative acceptor	chr3:129226508-129226605	3	-18.202
C3orf63	HsaALTA0001278-2/2	alternative acceptor	chr3:56667072-56667994	123	-20.244
SUN1	HsaALTA0008357-2/2	alternative acceptor	chr7:892447-892461	3	-15.854
MFSD7	HsaALTA0005166-2/2	alternative acceptor	chr4:678272-678391	3	-17.024
RALGAPB	HsaALTA0006976-2/2	alternative acceptor	chr20:37193999-37194121	3	-15.108
CCBL1	HsaALTA0001535-1/2	alternative acceptor	chr9:131598288-131598352	0	-18.178
DPP3	HsaALTA0002633-2/2	alternative acceptor	chr11:66249664-66249941	3	-19.094
DDX60L	HsaALTA0002427-2/2	alternative acceptor	chr4:169317250-169317278	3	-20.778
CCDC125	HsaALTA0001546-1/2	alternative acceptor	chr5:68609812-68609870	0	-17.498
EIF4ENIF1	HsaALTA0002844-2/2	alternative acceptor	chr22:31843412-31843554	3	-21.382
BTN3A2	HsaALTA0001011-1/2	alternative acceptor	chr6:26376025-26376044	0	-16.834
KLHL17	HsaALTA0004612-2/2	alternative acceptor	chr1:898412-898633	77	-21.582
C19orf54	HsaALTA0001133-2/2	alternative acceptor	chr19:41249820-41249886	6	-15.388
ENTPD4	HsaALTA0002920-1/2	alternative acceptor	chr8:23291928-23291991	0	-16.8
TPM2	HsaALTA0008912-1/2	alternative acceptor	chr9:35685266-35685276	0	-60.78
BAT1	HsaALTA0000891-3/3	alternative acceptor	chr6:31508259-31508441	130	-18.354
ABCF1	HsaALTA0000054-1/2	alternative acceptor	chr6:30545853-30545951	0	-16.802
ZNF512	HsaALTA0009840-2/2	alternative acceptor	chr2:27820934-27821054	3	-17.362
ATP2C1	HsaALTD0000581-1/2	alternative donor	chr3:130720064-130720158	0	-15.656
NLE1	HsaALTD0004320-2/2	alternative donor	chr17:33466839-33467085	29	-16.53
PPIE	HsaALTD0004975-2/2	alternative donor	chr1:40204580-40204603	8	-17.874
C14orf138	HsaALTD0000818-2/2	alternative donor	chr14:50582787-50582897	11	-20.02
ZMYND8	HsaALTD0007368-1/2	alternative donor	chr20:45867640-45867882	0	-19.448
RIOK3	HsaALTD0005417-1/2	alternative donor	chr18:21053393-21053447	0	-15.484
HTATIP2	HsaALTD0003145-1/2	alternative donor	chr11:-20385295	0	-15.578
MRPS27	HsaALTD0004043-1/3	alternative donor	chr5:71616008-71616018	0	-29.16
RCAN3	HsaALTD0005342-2/2	alternative donor	chr1:-24829640	33	-17.764
FBXW2	HsaALTD0002518-1/2	alternative donor	chr9:123555638-	0	-18.068
ADCY7	HsaALTD0000167-1/2	alternative donor	chr16:-50300498	0	-20.848
B4GALT4	HsaALTD0000639-2/2	alternative donor	chr3:118937497-118937619	62	-16.556
ZCCHC17	HsaALTD0007311-3/3	alternative donor	chr1:-31770060	138	-20.836
TRERF1	HsaALTD0006764-1/2	alternative donor	chr6:42330735-42330817	0	-15.812
MGAT1	HsaALTD0003903-1/2	alternative donor	chr5:180236634-180236829	0	-20.968
PDE6B	HsaALTD0004642-1/2	alternative donor	chr4:661645-661730	0	-21.99
CTSL1	HsaALTD0001735-3/3	alternative donor	chr9:-90341313	145	-21.914
KIAA0319L	HsaALTD0003433-1/3	alternative donor	chr1:36022963-36022976	0	-15.428
FBXO38	HsaALTD0002514-2/2	alternative donor	chr5:147807186-147807384	99	-22.996
NLRX1	HsaALTD0004324-3/3	alternative donor	chr11:119039473-119039751	148	-17.878
ALKBH3	HsaALTD0000275-2/2	alternative donor	chr11:-43902996	267	-18.134
CCBL1	HsaALTD0001182-2/2	alternative donor	chr9:131644176-131644208	6	-26.192
ZNF266	HsaALTD0007402-2/2	alternative donor	chr19:9529727-9529965	166	-20.736
C8orf40	HsaALTD0001069-2/2	alternative donor	chr8:42396936-42397516	218	-15.066
TMEM11	HsaALTD0006588-1/2	alternative donor	chr17:21114380-21114540	0	-16.582
HYI	HsaALTD0003159-1/2	alternative donor	chr1:43919084-43919123	0	-15.444
C1D	HsaALTD0000882-2/2	alternative donor	chr2:68290077-68290114	13	-15.164
SNHG12	HsaALTD0006103-1/2	alternative donor	chr1:28906454-28906493	0	-18.236
PPT2	HsaALTD0005020-2/3	alternative donor	chr6:32121999-32122171	148	-16.918
KDM5B	HsaEX6036079	exon skipping	chr1:202742246-202742416	171	-26.446
ACO1	HsaINT0002570	intron retention	chr9:32430573-32431716	1144	15.86
ACP6	HsaINT0002760	intron retention	chr1:147122042-147124251	2210	-15.972
ACRBP	HsaINT0002797	intron retention	chr12:6752838-6753302	465	-23.652
ADAMTS10	HsaINT0003897	intron retention	chr19:8661104-8661190	87	-24.554
ADAMTSL4	HsaINT0004356	intron retention	chr1:150522372-150524680	2309	20.43
ADCY4	HsaINT0004621	intron retention	chr14:24795549-24798266	2718	-15.742
AEBP2	HsaINT0005075	intron retention	chr12:19671048-19671608	561	19.312
AIFM3	HsaINT0006033	intron retention	chr22:21334414-21335280	867	-17.736
ALOX12	HsaINT0007203	intron retention	chr17:6913167-6913274	108	22.49
ALOX12	HsaINT0007204	intron retention	chr17:6913446-6913562	117	19.222
ALOX12	HsaINT0007206	intron retention	chr17:6901910-6902033	124	15.788
ALOX12	HsaINT0007210	intron retention	chr17:6903799-6904920	1122	23.056
ANGEL1	HsaINT0007954	intron retention	chr14:77270256-77272758	2503	15.048
ANKFY1	HsaINT0008245	intron retention	chr17:4098767-4100667	1901	-16.364
ANKHD1	HsaINT0008261	intron retention	chr5:139865318-139866542	1225	19.04
ANKMY1	HsaINT0008355	intron retention	chr2:241459951-241463301	3351	-20.22
ANKRD49	HsaINT0009099	intron retention	chr11:94230118-94231236	1119	16.868
ANKS3	HsaINT0009251	intron retention	chr16:4777179-4779980	2802	17.038
ARIH2	HsaINT0012348	intron retention	chr3:48965247-48999044	33798	-15.122
ASXL1	HsaINT0013595	intron retention	chr20:31017235-31017703	469	22.626
AVIL	HsaINT0015959	intron retention	chr12:58191779-58193577	1799	-15.346
BACE1	HsaINT0016310	intron retention	chr11:117162530-117163769	1240	-15.718
BAIAP3	HsaINT0016559	intron retention	chr16:1396957-1397298	342	-15.376
BMF	HsaINT0017943	intron retention	chr15:40398293-40398558	266	15.168
BRD1	HsaINT0018481	intron retention	chr22:50181143-50187681	6539	16.328
BTN2A2	HsaINT0019117	intron retention	chr6:26384144-26385242	1099	15.49
BZRAP1	HsaINT0019283	intron retention	chr17:56396656-56397469	814	37.618
C10orf46	HsaINT0019515	intron retention	chr10:120450916-120454652	3737	15.476
C11orf35	HsaINT0019775	intron retention	chr11:557098-557398	301	20.304
C11orf66	HsaINT0019884	intron retention	chr11:61257419-61257972	554	17.736
C16orf68	HsaINT0021129	intron retention	chr16:8738583-8739964	1382	-16.092
C16orf93	HsaINT0021234	intron retention	chr16:30772551-30772865	315	-35.148
C1QTNF6	HsaINT0021952	intron retention	chr22:37576908-37578191	1284	-22.196
C1orf159	HsaINT0022240	intron retention	chr1:1018368-1019732	1365	21.26
C2orf62	HsaINT0023525	intron retention	chr2:219232242-219232444	203	20.626
C7orf47	HsaINT0024967	intron retention	chr7:100033688-100033763	76	24.14
C8orf58	HsaINT0025191	intron retention	chr8:22457274-22458394	1121	20.712
CACNA2D2	HsaINT0026449	intron retention	chr3:50404541-50404824	284	18.292
CACNA2D2	HsaINT0026454	intron retention	chr3:50403595-50403697	103	15.42
CACNA2D4	HsaINT0026534	intron retention	chr12:1902926-1904464	1539	-19.626
CBR4	HsaINT0028432	intron retention	chr4:169911480-169923221	11742	16.294
CCDC142	HsaINT0029081	intron retention	chr2:74702530-74702738	209	-21.23
CCDC88C	HsaINT0030123	intron retention	chr14:91749862-91755448	5587	15.46
CCRN4L	HsaINT0030588	intron retention	chr4:139964498-139965792	1295	19.408
CDAN1	HsaINT0031429	intron retention	chr15:43016815-43017341	527	-19.718
CDC23	HsaINT0031524	intron retention	chr5:137537138-137537801	664	-15.998
CDH23	HsaINT0032093	intron retention	chr10:73485278-73490225	4948	-18.978
CDH23	HsaINT0032125	intron retention	chr10:73569834-73570228	395	-18.682
CDK11A	HsaINT0032386	intron retention	chr1:1635064-1635262	199	-15.49
CDK2	HsaINT0032527	intron retention	chr12:56360909-56361640	732	17.446
CEACAM21	HsaINT0032956	intron retention	chr19:42092225-42092816	592	15.468
CR1	HsaINT0041136	intron retention	chr1:207783034-207785021	1988	-18.12
CROCC	HsaINT0041627	intron retention	chr1:17256527-17256618	92	17.056
CROCCP3	HsaINT0041642	intron retention	chr1:16803000-16803424	425	-15.094
CSRNP2	HsaINT0042483	intron retention	chr12:51458453-51461455	3003	15.91
CTU2	HsaINT0043215	intron retention	chr16:88776425-88776630	206	-16.36
CUL7	HsaINT0043428	intron retention	chr6:43014340-43014617	278	-16.65
CUL7	HsaINT0043441	intron retention	chr6:43006431-43006579	149	-19.376
D2HGDH	HsaINT0044668	intron retention	chr2:242684293-242689565	5273	15.974
DCAF5	HsaINT0045255	intron retention	chr14:69584996-69585910	915	15.824
DHX37	HsaINT0047778	intron retention	chr12:125460058-125461887	1830	-21.69
DHX57	HsaINT0047857	intron retention	chr2:39075545-39081195	5651	-19.106
DMTF1	HsaINT0049008	intron retention	chr7:86781872-86792810	10939	17.224
DMTF1	HsaINT0049023	intron retention	chr7:86809019-86810624	1606	-18.424
DNAH1	HsaINT0049162	intron retention	chr3:52397161-52398653	1493	-15.108
DNAH1	HsaINT0049176	intron retention	chr3:52409430-52409970	541	-16.228
DNAJC17	HsaINT0050370	intron retention	chr15:41060261-41065924	5664	16.374
DNASE1	HsaINT0050538	intron retention	chr16:3707818-3707906	89	15.19
DNASE1L1	HsaINT0050539	intron retention	chrX:153633997-153636893	2897	17.026
DRAM2	HsaINT0052144	intron retention	chr1:111680209-111682659	2451	16.152
DYSF	HsaINT0053404	intron retention	chr2:71739052-71740845	1794	-23.056
EIF2AK4	HsaINT0054881	intron retention	chr15:40326646-40327227	582	15.256
ELMO3	HsaINT0055641	intron retention	chr16:67236694-67236794	101	18.636
ENG	HsaINT0056235	intron retention	chr9:130578333-130579427	1095	17.65
EP400	HsaINT0056648	intron retention	chr12:132549432-132551318	1887	15.156
EXOSC9	HsaINT0058866	intron retention	chr4:122737350-122737523	174	15.45
FAM131A	HsaINT0059806	intron retention	chr3:184056318-184059511	3194	16.378
FAM149B1	HsaINT0060002	intron retention	chr10:74995077-74999069	3993	-23.374
FAM149B1	HsaINT0060003	intron retention	chr10:74999143-75000703	1561	-15.444
FAM158A	HsaINT0060097	intron retention	chr14:24610526-24610646	121	18.714
FAM24B	HsaINT0060820	intron retention	chr10:124608956-124609939	984	-21.772
FBXO41	HsaINT0062925	intron retention	chr2:73492769-73493020	252	16.064
FGFR1OP	HsaINT0063930	intron retention	chr6:167416736-167417210	475	-15.514
FLJ39639	HsaINT0064628	intron retention	chr16:3315769-3317125	1357	15.29
FMR1	HsaINT0065235	intron retention	chrX:147024847-147026388	1542	23.178
FOXP3	HsaINT0065716	intron retention	chrX:49107945-49108124	180	-15.114
FRY	HsaINT0066187	intron retention	chr13:32759286-32760396	1111	17.85
GABPB1	HsaINT0067039	intron retention	chr15:50638593-50647181	8589	-18.756
GAS6	HsaINT0067854	intron retention	chr13:114542824-114549499	6676	-22.968
GCC2	HsaINT0068198	intron retention	chr2:109098908-109099517	610	-16.028
GDF11	HsaINT0068474	intron retention	chr12:56137546-56142369	4824	-20.49
GGT7	HsaINT0068937	intron retention	chr20:33447443-33447771	329	16.298
GNAL	HsaINT0070033	intron retention	chr18:11876688-11880987	4300	16.518
GOLPH3L	HsaINT0070736	intron retention	chr1:150667327-150669467	2141	16.132
GORASP1	HsaINT0070789	intron retention	chr3:39142594-39144168	1575	16.586
GP1BA	HsaINT0070841	intron retention	chr17:4835661-4835893	233	21.904
GPCPD1	HsaINT0071065	intron retention	chr20:5564969-5566839	1871	18.668
GSTT1	HsaINT0073121	intron retention	chr22:24376999-24379360	2362	18.178
H2AFY2	HsaINT0073976	intron retention	chr10:71860054-71868788	8735	15.506
HAUS5	HsaINT0074284	intron retention	chr19:36106289-36108025	1737	-19.07
HERC5	HsaINT0075699	intron retention	chr4:89407380-89408219	840	-15.478
HMGXB3	HsaINT0076811	intron retention	chr5:149406681-149410303	3623	17.974
HSF4	HsaINT0077789	intron retention	chr16:67198838-67199424	587	-15.782
HUWE1	HsaINT0078376	intron retention	chrX:53675254-53681006	5753	-20.054
IFT172	HsaINT0079130	intron retention	chr2:27668317-27668611	295	18.388
IL17RC	HsaINT0079991	intron retention	chr3:9974388-9974503	116	-23.978
ITPR3	HsaINT0083349	intron retention	chr6:33630784-33631276	493	-17.056
JMJD5	HsaINT0083790	intron retention	chr16:27225073-27226196	1124	16.694
JMJD5	HsaINT0083791	intron retention	chr16:27226330-27227265	936	16.11
KIAA0090	HsaINT0085466	intron retention	chr1:19557458-19557754	297	18.234
KIAA0907	HsaINT0086237	intron retention	chr1:155886529-155887289	761	-20.032
KIAA1147	HsaINT0086490	intron retention	chr7:141365119-141366086	968	-17.19
KIAA1984	HsaINT0087331	intron retention	chr9:139699269-139699808	540	-28.832
KIF1B	HsaINT0087716	intron retention	chr1:10435105-10435312	208	-15.598
KLHL17	HsaINT0088644	intron retention	chr1:897131-897205	75	-17.396
KLHL17	HsaINT0088650	intron retention	chr1:899389-899486	98	-18.202
KRBA1	HsaINT0089254	intron retention	chr7:149426461-149427236	776	-17.628
KRR1	HsaINT0089328	intron retention	chr12:75897855-75898977	1123	15.634
KRTCAP3	HsaINT0089748	intron retention	chr2:27666400-27666815	416	-19.132
KSR1	HsaINT0089760	intron retention	chr17:25931755-25932459	705	17.63
LCAT	HsaINT0090958	intron retention	chr16:67976670-67976763	94	-17.664
LCN10	HsaINT0091011	intron retention	chr9:139634501-139635287	787	18.98
LIPE	HsaINT0092167	intron retention	chr19:42909714-42910312	599	-22.806
LOC113230	HsaINT0093335	intron retention	chr19:14185276-14185517	242	-15.072
LOC155060	HsaINT0093515	intron retention	chr7:148991108-148991470	363	21.918
LOC253039	HsaINT0093610	intron retention	chr9:123607475-123609571	2097	20.968
LOC283314	HsaINT0093704	intron retention	chr12:7263169-7263620	452	-15.654
LPHN1	HsaINT0095733	intron retention	chr19:14267537-14267736	200	19.612
LRRC24	HsaINT0096752	intron retention	chr8:145748794-145749493	700	-15.674
LRRK1	HsaINT0097225	intron retention	chr15:101606411-101606844	434	-15.614
LTC4S	HsaINT0097641	intron retention	chr5:179222685-179222786	102	21.358
MAK	HsaINT0098559	intron retention	chr6:10792081-10796230	4150	19.504
MAP3K12	HsaINT0099059	intron retention	chr12:53880940-53881038	99	19.308
MAP3K2	HsaINT0099130	intron retention	chr2:128088082-128093445	5364	15.234
MAPK8	HsaINT0099664	intron retention	chr10:49634548-49635122	575	-17.954
MAPRE3	HsaINT0099834	intron retention	chr2:27246346-27246963	618	17.196
MCM3AP	HsaINT0100809	intron retention	chr21:47660932-47662715	1784	20.094
MED12	HsaINT0101378	intron retention	chrX:70340021-70340820	800	-15.646
MED13L	HsaINT0101474	intron retention	chr12:116418744-116420188	1445	15.748
MED14	HsaINT0101518	intron retention	chrX:40569382-40570420	1039	20.25
MEGF6	HsaINT0101829	intron retention	chr1:3415391-3415701	311	-15.782
MFSD3	HsaINT0102427	intron retention	chr8:145735399-145735742	344	-16.298
MTMR4	HsaINT0106285	intron retention	chr17:56586203-56588789	2587	16.87
NAA40	HsaINT0109607	intron retention	chr11:63713408-63714422	1015	17.21
NAT9	HsaINT0110132	intron retention	chr17:72768194-72768356	163	15.154
NOXA1	HsaINT0115005	intron retention	chr9:140328060-140328201	142	17.94
NOXA1	HsaINT0115008	intron retention	chr9:140320783-140322484	1702	-15.696
OSBP2	HsaINT0118556	intron retention	chr22:31284328-31285163	836	17.72
PCMTD2	HsaINT0121347	intron retention	chr20:62887224-62891294	4071	19.408
PELI2	HsaINT0122978	intron retention	chr14:56757175-56763317	6143	-15.126
PFKM	HsaINT0123397	intron retention	chr12:48529167-48531503	2337	16.36
PFKP	HsaINT0123434	intron retention	chr10:3146137-3147306	1170	-16.806
PHF6	HsaINT0124073	intron retention	chrX:133559361-133559690	330	16.616
PLA2G15	HsaINT0126286	intron retention	chr16:68283350-68288821	5472	15.01
PLXNA3	HsaINT0127981	intron retention	chrX:153689979-153690467	489	15.23
POC1B	HsaINT0128685	intron retention	chr12:89918982-89919657	676	15.128
POLR3F	HsaINT0129435	intron retention	chr20:18449706-18453485	3780	18.306
PORCN	HsaINT0129697	intron retention	chrX:48372530-48372627	98	-17.322
PRPF40B	HsaINT0132652	intron retention	chr12:50036156-50036362	207	22.65
PRPF40B	HsaINT0132657	intron retention	chr12:50037536-50037643	108	-17.578
PUSL1	HsaINT0135342	intron retention	chr1:1244101-1244294	194	-33.116
QSOX2	HsaINT0135818	intron retention	chr9:139101122-139103109	1988	19.464
RAD52	HsaINT0136685	intron retention	chr12:1025650-1025804	155	-17.582
RASA1	HsaINT0137587	intron retention	chr5:86659322-86665629	6308	19.812
RB1CC1	HsaINT0138076	intron retention	chr8:53589132-53596108	6977	-15.278
RBM19	HsaINT0138362	intron retention	chr12:114260452-114261013	562	19.358
RBM4B	HsaINT0138597	intron retention	chr11:66433050-66436085	3036	17.54
RCOR3	HsaINT0138978	intron retention	chr1:211444652-211447551	2900	-22.39
RECQL4	HsaINT0139115	intron retention	chr8:145738155-145738229	75	-17.226
REXO1	HsaINT0139537	intron retention	chr19:1823785-1825837	2053	15.082
RG9MTD3	HsaINT0139853	intron retention	chr9:37762683-37763625	943	22.916
RRAGB	HsaINT0143271	intron retention	chrX:55783765-55784678	914	18.114
S100PBP	HsaINT0144579	intron retention	chr1:33295669-33318679	23011	15.134
SAAL1	HsaINT0144608	intron retention	chr11:18111838-18111980	143	15.092
SCAND2	HsaINT0145363	intron retention	chr15:85181709-85182738	1030	-24.132
SCLY	HsaINT0145664	intron retention	chr2:238999896-239002501	2606	19.512
SCML4	HsaINT0145715	intron retention	chr6:108066348-108067892	1545	17.372
SETD4	HsaINT0148311	intron retention	chr21:37408259-37408382	124	-22.432
SH3GLB2	HsaINT0149371	intron retention	chr9:131772973-131774514	1542	15.402
SIGLEC8	HsaINT0150024	intron retention	chr19:51955888-51957472	1585	-18.896
SIGLECP3	HsaINT0150034	intron retention	chr19:51671625-51675322	3698	-15.894
SIRT5	HsaINT0150328	intron retention	chr6:13599388-13601065	1678	-17.092
SLC17A9	HsaINT0151134	intron retention	chr20:61595033-61595579	547	-23.596
SLC22A4	HsaINT0151425	intron retention	chr5:131630703-131647853	17151	15.418
SLC24A4	HsaINT0151564	intron retention	chr14:92958585-92959819	1235	-17.738
SLC29A2	HsaINT0152230	intron retention	chr11:66133703-66133901	199	15.786
SLC9A8	HsaINT0154283	intron retention	chr20:48479605-48481275	1671	-16.288
SMG1	HsaINT0155362	intron retention	chr16:18850012-18851019	1008	-16.276
SMURF1	HsaINT0155637	intron retention	chr7:98639856-98643320	3465	15.036
SNAPC4	HsaINT0155808	intron retention	chr9:139279267-139281936	2670	16.088
SNHG11	HsaINT0155932	intron retention	chr20:37077374-37078978	1605	18.676
SNTA1	HsaINT0156116	intron retention	chr20:31996695-31997940	1246	16.116
STAG3	HsaINT0160212	intron retention	chr7:99809163-99809417	255	-15.456
SUV420H2	HsaINT0162081	intron retention	chr19:55854220-55855047	828	17.974
SYTL2	HsaINT0163082	intron retention	chr11:85420544-85422155	1612	-16.614
SYTL2	HsaINT0163084	intron retention	chr11:85416072-85418471	2400	-20.768
TAF6L	HsaINT0163523	intron retention	chr11:62538963-62543242	4280	-19.692
TAF6L	HsaINT0163531	intron retention	chr11:62549806-62550164	359	19.862
TEP1	HsaINT0165731	intron retention	chr14:20874560-20876031	1472	-18.366
TFAP2E	HsaINT0166066	intron retention	chr1:36039206-36039527	322	15.63
TMEM138	HsaINT0168482	intron retention	chr11:61135471-61136068	598	-17.636
TMEM161A	HsaINT0168627	intron retention	chr19:19232231-19232333	103	15.522
TP53BP1	HsaINT0171104	intron retention	chr15:43699769-43700140	372	21.33
TPR	HsaINT0171449	intron retention	chr1:186325582-186326528	947	-17.692
TRIP6	HsaINT0172765	intron retention	chr7:100465229-100465482	254	17.434
TSC1	HsaINT0173498	intron retention	chr9:135786501-135786839	339	17.148
TTPAL	HsaINT0175162	intron retention	chr20:43115347-43117903	2557	-15.896
TUBG2	HsaINT0175380	intron retention	chr17:40815071-40815394	324	20.258
TUBGCP4	HsaINT0175430	intron retention	chr15:43695998-43696610	613	19.952
TUBGCP4	HsaINT0175431	intron retention	chr15:43696751-43697399	649	-22.836
TXLNG	HsaINT0175646	intron retention	chrX:16850866-16852405	1540	-22.126
TXNRD2	HsaINT0175792	intron retention	chr22:19870985-19882929	11945	18.254
USP28	HsaINT0178834	intron retention	chr11:113702716-113704141	1426	16.298
WDR27	HsaINT0181964	intron retention	chr6:170064383-170065581	1199	-18.764
WDR81	HsaINT0182664	intron retention	chr17:1636126-1636820	695	17.73
WDSUB1	HsaINT0182792	intron retention	chr2:160092702-160104882	12181	-18.582
XRRA1	HsaINT0184009	intron retention	chr11:74556317-74559159	2843	15.262
ZC3HAV1	HsaINT0184896	intron retention	chr7:138732600-138738196	5597	15.314
ZCWPW1	HsaINT0185075	intron retention	chr7:100001409-100001800	392	-27.92
ZMYM6	HsaINT0186071	intron retention	chr1:35476199-35476358	160	-15.698
ZNF18	HsaINT0186326	intron retention	chr17:11886725-11887429	705	-24.04
ZNF224	HsaINT0186490	intron retention	chr19:44598642-44600495	1854	15.446
ZNF430	HsaINT0187215	intron retention	chr19:21203610-21205594	1985	22.532
ZNF512B	HsaINT0187483	intron retention	chr20:62595267-62595423	157	-19.508
ZNF559	HsaINT0187645	intron retention	chr19:9449259-9449868	610	20.494
ZNF653	HsaINT0188010	intron retention	chr19:11597974-11598106	133	15.332
ZNF671	HsaINT0188062	intron retention	chr19:58234709-58238758	4050	20.54
ZNF74	HsaINT0188265	intron retention	chr22:20749709-20754921	5213	-18.078
ZNF786	HsaINT0188398	intron retention	chr7:148771631-148777682	6052	-17.648
psiTPTE22	HsaINT0189055	intron retention	chr22:17092784-17094966	2183	16.456
(1) Name of the gene harbouring the alternative splicing event.
(2) ID of the splicing event according to the VastDB atlas (http://vastdb.crg.eu).
