# Supplementary material for: Extensive Alternative Splicing Patterns in Systemic Lupus Erythematosus Highlight Sexual Differences
Source: Cells. 2023 Nov 22;12(23):2678. doi: 10.3390/cells12232678 (PMC10705143; doi:10.3390/cells12232678)
Supplement: Supplementary file 1 [file cells-12-02678-s001.zip › Revised2 - Supplementary Table S7.xlsx]

## Sheet: common sex-dependent AS genes
Table S7. Shared genes with sexually differential splicing events in SLE and healthy individuals
Gene
CUL7
LPHN1
LMBR1
SUV420H2
QSOX2
PRKX
ADARB1
SCMH1
TRIT1
P2RX7
MTERFD2
TRIM5
HAUS2
TMEM62
WDR85
RNF149
IFT122
MCTP1
AIFM3
C16orf93
TPM2
MYNN
CDH23
S100PBP
PHF20L1
FDXR
RALGAPB
MRPS27
KIAA0319L
ADAMTS10
ALOX12
ANKS3
C11orf66
C14orf102
CACNA2D2
DNASE1
ELMO3
EP400
HYI
KIF1B
KLHL17
MAP3K12
MFSD7
MFSD8
PUSL1
SCYL3
SETD4
SLC17A9
SMG1
TRERF1
TUBG2
WDR27
WDR81
ZC3HAV1
ZCWPW1
psiTPTE22
