# Supplementary material for: Extensive Alternative Splicing Patterns in Systemic Lupus Erythematosus Highlight Sexual Differences
Source: Cells. 2023 Nov 22;12(23):2678. doi: 10.3390/cells12232678 (PMC10705143; doi:10.3390/cells12232678)
Supplement: Supplementary file 1 [file cells-12-02678-s001.zip › Revised2 - Supplementary Table S8.xlsx]

## Sheet: SLE-specfic sexually AS genes
Table S8. Genes with sexually differential splicing events in SLE but not in healthy individuals
Gene
SYNE2
PKN2
DOPEY1
RFX2
RPS6KB1
PRKAB1
BIRC6
TRAF3
INADL
PIK3C2B
SBF2
UGGT1
TBCK
KDM6A
UHRF2
C13orf27
CAST
HEATR3
RELL2
ATXN2L
IQCB1
ZDHHC13
ALS2CL
NCOR2
LRBA
TMEM188
NCRNA00103
INSL3
PHF20
UBE2D4
DIS3
NCOA1
CREM
JAK2
CRYBB2P1
RHBDD3
ACIN1
TMEM104
CAPRIN2
CUL9
ARMC8
KLHL24
LOXL3
CCDC88A
GGCX
DPH5
FLVCR2
RNF170
SLC35B3
HACL1
ZMYM5
KIAA0319
FASTKD1
USP8
LINS1
ITGB3BP
FAM40A
POGK
ACP1
TPRKB
C3orf31
ATXN7L1
SLC43A1
PAFAH2
RUNX1
PLXDC1
NOL9
FCRL1
TMEM65
PPIL5
SLC33A1
SMPDL3A
CXorf23
AC073995.2
ATP6V0A2
CA5BP
CLEC4C
EHMT2
ARHGAP19
AC092329.2
NCRNA00183
AC009948.3
AC069513.3
NFS1
CTC-358I24.1
ARID1B
SP140
CRAT
C13orf18
PMS2
C16orf48
BCL11B
SERGEF
ZNF227
TMEM8B
WARS
MSN
BANK1
ZCCHC10
FBXO32
MRPL55
UBXN7
ZNF589
CMTM8
ZNF274
ATG13
PDE4DIP
CDK10
MYO15B
AC004463.1
SMARCA4
NCAPH2
AGPAT4
BTN3A1
PQLC2
TCOF1
USP33
DMXL2
UBR5
ICAM4
TBP
C5orf44
EIF2B4
AAK1
GON4L
FAAH
HDHD3
SUPT7L
POLM
THOC2
RFTN1
LGALS12
NARS
SAP130
SEC24B
STK11IP
UBXN11
NOLC1
KIAA0430
PARP14
TMEM39A
EXOC3
CNOT10
LILRB4
SECISBP2
ARRDC1
RETSAT
MRPL43
MTIF2
SMEK1
ALG13
WDR13
RPL21
STRADA
MAP2K2
CC2D1A
FBXO44
CD72
TBC1D7
HELQ
HNRNPH1
BCL2L1
CCDC159
RP11-706O15.1
TMCO7
C1orf66
CD8B
ABCD1
ABHD11
ABHD15
ACAD11
ACSF2
ACTA2
ADAM28
ADCY3
AGBL5
AKAP1
ALDH6A1
ALOX15
ANKDD1A
AP4M1
ARID4A
BRD4
C10orf137
C11orf67
C7orf61
CCDC45
CCDC57
CDK11B
CDKL1
CHD7
CIRH1A
CLCC1
CMAH
COG1
CPSF2
CRK
CYP4F3
DDX55
DGCR8
DHODH
DLGAP4
DNAJC2
DOHH
DPEP3
DPH2
DROSHA
DTNB
DUSP28
DYNC1H1
EDC3
ELAC2
ENO3
FAM193B
FBXL12
FBXO25
FOXO1
GALC
GALE
GALNT11
GATAD2B
GBF1
GBGT1
GCN1L1
GLUL
GOLT1B
GPR155
GRASP
HARS2
HGSNAT
HIP1R
HIPK1
HPS4
IDUA
IL18R1
INPP5D
IPO13
IPO9
IQCE
KDM4C
KIAA0467
KIAA0562
KIAA0664
KLC3
LATS2
LEPRE1
LETM1
LETMD1
LIG3
LMF1
LOC100128071
LOC100131193
LOC100499177
LOC148413
LOC285033
LOC391322
MAP3K10
MCEE
MGC72080
MIS12
MYL5
MYO5A
NBR2
NCRNA00085
NDUFAF2
NECAP2
NEURL4
NFRKB
NMRAL1
NMT2
NOD1
NOD2
NOL8
NPAT
NPRL2
NSUN6
ORC2
PAPOLG
PARP2
PDPK1
PIGB
PLA2G6
PLD2
PLEKHG4
POLH
PPFIBP2
PPP4R1L
PRKAR1B
PSMA3
PTGIR
PYGM
RAB3GAP2
RABGGTB
RBM22
RCBTB1
RECQL
ROPN1L
RPAP1
SBNO1
SCNN1D
SCRIB
SEC23IP
SEL1L
SEMA4C
SENP2
SIN3B
SLC35A5
SLFN12
TACC1
TAOK2
TFRC
THADA
THUMPD3
TMEM131
TNFRSF18
TNK1
TNNT3
TOP1MT
TRAK2
TRIM3
TRIP10
TRMT2B
TRRAP
TTC14
TTC19
TTC22
TUBGCP3
TXK
UCKL1
USP19
USP20
VPS13B
VPS33B
WDFY3
WDFY4
WDR36
ZFC3H1
ZKSCAN1
ZNF446
ZNF557
ZNF692
ZNRF2
